# Supplementary material for: Genetic variation in the aquaporin TONOPLAST INTRINSIC PROTEIN 4;3 modulates maize cold tolerance
Source: Plant Biotechnol J. 2024 Jul 18;22(11):3037–50. doi: 10.1111/pbi.14426 (PMC11500999; doi:10.1111/pbi.14426)
Supplement: Supplementary file 2 — Table S1 Leaf injury area and haplotype of 195 maize inbred lines. [file PBI-22-3037-s004.xlsx]

## Sheet: Sheet2
Supplementary Table 1. Leaf injury area and haplotype of 195 maize inbred lines.
Inbred lines	leaf injury area	Indel-328 bp	Haplotype
CIMBL89	0.39	-	Hap1
ZHENG58	0	-	Hap1
CIMBL46	0.5	-	Hap1
CIMBL70	0.83	-	Hap1
CIMBL69	0.63	-	Hap1
CIMBL23	1	-	Hap1
CML327	0.7	-	Hap1
CIMBL145	0.66	-	Hap1
CIMBL75	0.11	-	Hap1
CIMBL142	0.74	-	Hap1
CIMBL3	0.59	-	Hap1
CIMBL4	0.5	-	Hap1
B77	0.35	-	Hap1
CIMBL40	1	-	Hap1
CIMBL44	0.54	-	Hap1
SHEN137	0.51	-	Hap1
CIMBL54	0.52	-	Hap1
CIMBL127	0.28	-	Hap1
CIMBL74	0.74	-	Hap1
CIMBL141	0.63	-	Hap1
CML170	0.63	-	Hap1
CIMBL138	0.76	-	Hap1
CIMBL30	0.63	-	Hap1
CIMBL97	0.06	-	Hap1
CIMBL66	0.31	-	Hap1
CIMBL19	0.65	-	Hap1
CIMBL95	0	-	Hap1
CML20	1	-	Hap1
CML465	0.65	-	Hap1
CIMBL82	0.14	-	Hap1
CML305	0.66	-	Hap1
CIMBL91	1	-	Hap1
CIMBL43	0.32	-	Hap1
CIMBL102	0.61	-	Hap1
CIMBL140	0.61	-	Hap1
CIMBL8	0.63	-	Hap1
CIMBL92	0.45	-	Hap1
CIMBL83	0.4	-	Hap1
CIMBL101	0.38	-	Hap1
CIMBL67	0.41	-	Hap1
CIMBL62	1	-	Hap1
DH3732	0.45	-	Hap1
GY386	0.67	-	Hap1
CIMBL21	1	-	Hap1
150	0.64	-	Hap1
SY3073	0.53	-	Hap1
DAN4245	0.43	-	Hap1
CIMBL118	0.72	-	Hap1
GY237	0.55	-	Hap1
YE8001	0.25	-	Hap1
TY11	0.61	-	Hap1
SY1032	0.27	-	Hap1
GEMS58	0.61	-	Hap1
GEMS41	0	-	Hap1
TY9	0.2	-	Hap1
GEMS31	0.68	-	Hap1
TY6	0.18	-	Hap1
GEMS30	0.48	-	Hap1
JIAO51	0.66	-	Hap1
CML298	0.35	-	Hap1
GEMS40	0.62	-	Hap1
177	0	-	Hap1
FCD0602	0.12	-	Hap1
8902	0.33	-	Hap1
835B	0.08	-	Hap1
D047	0.64	-	Hap1
YE515	0.69	-	Hap1
BY813	0.12	-	Hap1
GEMS15	0.44	-	Hap1
MN	0.56	-	Hap1
LIAO159	0.47	-	Hap1
GEMS11	0.09	-	Hap1
238	0.33	-	Hap1
GEMS51	0.75	-	Hap1
WH413	0.59	-	Hap1
ZHENG30	0.71	-	Hap1
DAN360	0.15	-	Hap1
GY1032	0.76	-	Hap1
CHUAN48-2	0.14	-	Hap1
05WN230	0.69	-	Hap1
BY4839	0.54	-	Hap1
D863F	0.69	-	Hap1
B110	0.42	-	Hap1
GEMS64	0.53	-	Hap1
ZHENG22	0.38	-	Hap1
A619	0.08	-	Hap1
R08	0.48	-	Hap1
LIAO5114	0	-	Hap1
ZHENG29	0.43	-	Hap1
CIMBL111	0.81	-	Hap1
LIAO5262	0.24	-	Hap1
GEMS4	0.61	-	Hap1
SI273	0	-	Hap1
SY999	0.59	-	Hap1
DONG46	0.12	-	Hap1
05W002	0.44	-	Hap1
SK	0.78	-	Hap1
GEMS66	0.68	-	Hap1
SY1077	0.3	-	Hap1
TY5	0.34	-	Hap1
ZHENG35	0.59	-	Hap1
RY684	0.37	-	Hap1
B73	0.52	-	Hap1
GEMS59	0.39	-	Hap1
GEMS1	0.44	-	Hap1
GEMS50	0.35	-	Hap1
DAN3130	0.59	-	Hap1
ZHENG28	0.28	-	Hap1
LIAO138	0.13	-	Hap1
501	0.18	-	Hap1
GEMS32	0.07	-	Hap1
CML471	0.28	-	Hap1
GEMS35	0.69	-	Hap1
RY713	0	-	Hap1
GY220	0.8	-	Hap1
GEMS5	1	-	Hap1
B111	0.61	-	Hap1
U8112	0.69	-	Hap1
ZHENG32	1	-	Hap1
JY01	0.21	-	Hap1
GEMS63	0.62	-	Hap1
SI446	0.69	-	Hap1
GEMS23	0.43	-	Hap1
04K5702	0	-	Hap1
M153	0.09	-	Hap1
LIAO5263	0.61	-	Hap1
C8605	0.71	-	Hap1
DAN599	0.63	-	Hap1
DAN598	0.08	-	Hap1
GEMS13	0.46	-	Hap1
ZZ01	0	-	Hap1
GEMS37	0.55	-	Hap1
ZI330	0.67	-	Hap1
NMJT	0.4	-	Hap1
IRF291	0.71	-	Hap1
DH29	0.17	-	Hap1
TIAN77	0.66	-	Hap1
812	0.07	-	Hap1
CHANG7-2	0.72	-	Hap1
MO17	0.75	-	Hap1
CIMBL98	0.46	-	Hap1
CIMBL156	0	-	Hap1
CIMBL11	0.65	-	Hap1
CML300	0.79	-	Hap1
CIMBL139	0	-	Hap1
CIMBL96	0	-	Hap1
CIMBL144	0.13	-	Hap1
NAN21-3	0.35	-	Hap1
CIMBL60	0.06	-	Hap1
CIMBL14	0.41	-	Hap1
CML325	0.73	-	Hap1
CIMBL122	0.69	-	Hap1
CIMBL134	0.67	-	Hap1
CIMBL20	0.51	-	Hap1
CIMBL9	1	-	Hap1
CML113	0.35	-	Hap1
Ye107	0.12	-	Hap1
Sy1128	0	-	Hap1
3H-2	0.72	-	Hap1
CML116	0.73	-	Hap1
CML486	0.75	-	Hap1
S22	0.63	-	Hap1
Lx9801	0.64	-	Hap1
CML166	0.75	-	Hap1
Dan9046	0.39	-	Hap1
1462	0.84	-	Hap1
3411	0.22	-	Hap1
CIMBL29	0.63	-	Hap1
CML304	0.67	-	Hap1
CIMBL73	1	-	Hap1
CML433	1	-	Hap1
CML473	1	-	Hap1
4019	0.61	-	Hap1
CML169	0.62	-	Hap1
CIMBL87	0.62	-	Hap1
CIMBL84	0	+	Hap2
CIMBL48	0	+	Hap2
CIMBL52	0.49	+	Hap2
CIMBL51	0.03	+	Hap2
CIMBL128	0	+	Hap2
CIMBL117	0.38	+	Hap2
CIMBL47	0.35	+	Hap2
CIMBL27	0.26	+	Hap2
CIMBL153	0.1	+	Hap2
SY1039	0.28	+	Hap2
GEMS14	0.39	+	Hap2
GEMS62	0.41	+	Hap2
1323	0.59	+	Hap2
CIMBL105	0.39	+	Hap2
CIMBL116	0.32	+	Hap2
CIMBL85	0.38	+	Hap2
CIMBL133	0.39	+	Hap2
CIMBL18	0.38	+	Hap2
384-2	0.38	+	Hap2
CML31	0.3	+	Hap2
