# Supplementary material for: Genetic variation in the aquaporin TONOPLAST INTRINSIC PROTEIN 4;3 modulates maize cold tolerance
Source: Plant Biotechnol J. 2024 Jul 18;22(11):3037–50. doi: 10.1111/pbi.14426 (PMC11500999; doi:10.1111/pbi.14426)
Supplement: Supplementary file 3 — Table S2 A total of 2,620 differentially expressed genes (DEGs) based on the criteria of a significant difference (P < 0.05) with an absolute fold‐change ≥ 2 identified in WT seedlings after exposure to cold tratment. [file PBI-22-3037-s006.xlsx]

## Sheet: Sheet2
Supplementary Table 2. A total of 2,620 differentially expressed genes (DEGs) based on the criteria of a significant difference (P < 0.05) with an absolute fold-change ≥ 2 identified in WT seedlings after exposure to cold tratment.
Gene ID	WT_0 h	WT_12 h	log2(fold_change)	p_value
GRMZM5G804358	0.356189	8.13305	4.51308	0.00015
GRMZM5G807592	2.80677	35.175	3.64757	0.00245
GRMZM5G811749	0.54903	2.10639	1.93981	0.01495
GRMZM5G827309	0.151931	1.08465	2.83574	0.00115
GRMZM5G827951	0.309359	2.37018	2.93764	0.0028
GRMZM5G836994	1.68143	5.52285	1.71573	0.00095
GRMZM5G862955	0.836478	4.81444	2.52497	5e-05
GRMZM5G867512	0.463557	5.37675	3.53591	5e-05
GRMZM5G881135	12.5621	156.779	3.64159	0.00025
GRMZM5G884538	0.710858	33.5188	5.55927	5e-05
GRMZM5G884912	7.1981	43.944	2.60998	5e-05
Zm00001d000502	32.7098	8.57174	-1.93206	0.0002
Zm00001d000523	16.8772	4.46627	-1.91793	0.03215
Zm00001d000675	1.84719	4.82183	1.38425	0.04175
Zm00001d000706	3.96938	1.42909	-1.47382	0.04915
Zm00001d000791	39.0396	16.3193	-1.25836	0.01425
Zm00001d001248	3.60492	0.56955	-2.66207	0.0139
Zm00001d001301	0.910235	5.76597	2.66325	0.0145
Zm00001d001323	3.55417	0.336677	-3.40007	0.02635
Zm00001d001399	18.6158	8.09295	-1.20179	0.0148
Zm00001d001709	5.33088	2.41823	-1.14042	0.0236
Zm00001d001773	0.0520584	8.44741	7.34224	0.01855
Zm00001d001774	5.50619	129.105	4.55135	5e-05
Zm00001d001781	9.97062	4.88383	-1.02967	0.01105
Zm00001d001826	20.4241	9.38735	-1.12148	0.01485
Zm00001d001849	18.9224	9.31457	-1.02253	0.0045
Zm00001d001850	0.423455	1.8225	2.10564	0.00115
Zm00001d001865	7.81962	2.04776	-1.93305	0.00315
Zm00001d001879	5.86862	13.8049	1.23409	0.00165
Zm00001d001915	81.5311	28.0703	-1.53831	0.0001
Zm00001d001943	21.2716	3.38488	-2.65175	5e-05
Zm00001d001960	7.82391	1.36526	-2.51871	5e-05
Zm00001d001982	11.3683	4.7468	-1.25999	0.03325
Zm00001d002020	18.407	5.79512	-1.66734	0.0003
Zm00001d002051	1.88195	59.3788	4.97965	5e-05
Zm00001d002065	405.086	113.549	-1.83492	5e-05
Zm00001d002066	27.2858	9.31665	-1.55027	0.0002
Zm00001d002069	183.963	38.2948	-2.26419	0.01735
Zm00001d002079	28.5793	12.8162	-1.157	0.0077
Zm00001d002139	3.74358	0.654309	-2.51637	0.00015
Zm00001d002159	140.989	29.4573	-2.25888	0.0094
Zm00001d002163	19.5995	52.0853	1.41006	0.0007
Zm00001d002164	6.45831	15.2743	1.24188	0.0026
Zm00001d002167	1.65709	0.176842	-3.22813	0.0064
Zm00001d002168	4.30045	0.530875	-3.01804	5e-05
Zm00001d002172	0.705	0.301111	-1.22733	0.0441
Zm00001d002181	4.87782	1.6415	-1.57123	0.0006
Zm00001d002191	17.4226	6.55879	-1.40946	0.00025
Zm00001d002198	2.38923	0.700379	-1.77034	0.00205
Zm00001d002199	0.73719	0.234612	-1.65176	0.01595
Zm00001d002266	19.9104	51.0806	1.35926	0.0012
Zm00001d002301	30.0989	8.87516	-1.76187	0.0001
Zm00001d002338	2.13826	5.70289	1.41526	0.0025
Zm00001d002347	119.944	52.3164	-1.19703	0.00255
Zm00001d002350	15.0809	3.26942	-2.20562	5e-05
Zm00001d002364	17.6084	135.485	2.94379	5e-05
Zm00001d002406	5.8264	2.04631	-1.50958	0.0036
Zm00001d002410	1.15966	9.19701	2.98746	0.00015
Zm00001d002421	2.76343	1.34872	-1.03487	0.0272
Zm00001d002422	0.172578	0.732035	2.08467	0.0135
Zm00001d002475	5.78398	1.54204	-1.90722	0.00115
Zm00001d002514	28.1227	10.4559	-1.42742	0.00015
Zm00001d002539	0.0959328	1.44682	3.91472	0.0094
Zm00001d002545	0.930177	38.7233	5.37955	5e-05
Zm00001d002565	15.834	7.01829	-1.17383	0.04715
Zm00001d002576	13.75	3.90567	-1.81579	0.0034
Zm00001d002589	126.354	38.9022	-1.69954	5e-05
Zm00001d002592	0.0877722	0.868032	3.30591	0.02025
Zm00001d002610	10.6022	2.49666	-2.0863	5e-05
Zm00001d002623	2.06725	19.6683	3.25009	5e-05
Zm00001d002630	4.52662	14.4133	1.67089	0.0025
Zm00001d002679	0.881685	2.25883	1.35724	0.0075
Zm00001d002696	1.89547	0.596132	-1.66885	0.01795
Zm00001d002707	3.06555	0.810616	-1.91906	0.0063
Zm00001d002730	11.2036	2.82848	-1.98586	0.0003
Zm00001d002755	1.74214	0.0881939	-4.30404	0.0291
Zm00001d002756	21.2624	6.02205	-1.81998	5e-05
Zm00001d002789	9.2707	2.90337	-1.67495	0.00025
Zm00001d002798	71.9673	28.5478	-1.33396	0.0008
Zm00001d002811	10.9688	3.37478	-1.70054	5e-05
Zm00001d002830	11.1644	5.44107	-1.03695	0.00695
Zm00001d002835	0.140839	0.43334	1.62146	0.02765
Zm00001d002847	42.8627	10.9817	-1.96462	5e-05
Zm00001d002850	7.09352	2.66109	-1.41449	0.02185
Zm00001d002853	7.19813	3.2949	-1.12739	0.0044
Zm00001d002871	55.3484	23.276	-1.2497	0.00025
Zm00001d002905	1.61314	8.76585	2.44202	5e-05
Zm00001d002941	22.5356	10.381	-1.11826	0.0056
Zm00001d002944	21.593	10.5454	-1.03395	0.00465
Zm00001d002992	45.1047	104.025	1.20558	0.00585
Zm00001d003006	280.694	139.635	-1.00734	0.0037
Zm00001d003009	9.42097	3.2431	-1.5385	0.0261
Zm00001d003015	18.9935	4.74962	-1.99962	5e-05
Zm00001d003016	5.83513	0.717338	-3.02404	5e-05
Zm00001d003021	2.77407	1.10552	-1.32728	0.00895
Zm00001d003023	2.34591	0.744545	-1.65572	0.0033
Zm00001d003024	23.6175	10.8249	-1.12551	0.02325
Zm00001d003044	8.95592	1.0955	-3.03125	5e-05
Zm00001d003048	0.525334	4.26732	3.02202	5e-05
Zm00001d003086	0.339468	1.20915	1.83264	0.03505
Zm00001d003091	46.8091	4.05852	-3.52776	5e-05
Zm00001d003103	5.65613	2.81341	-1.00749	0.0284
Zm00001d003104	3.42283	1.37004	-1.32097	0.0185
Zm00001d003190	1.33619	0.312665	-2.09543	0.0348
Zm00001d003193	2.5088	0.835926	-1.58555	0.01965
Zm00001d003209	42.0478	364.027	3.11394	5e-05
Zm00001d003228	5.71859	15.6679	1.45408	0.00035
Zm00001d003245	10.577	3.81741	-1.47026	0.00015
Zm00001d003247	20.06	3.80282	-2.39918	5e-05
Zm00001d003283	8.67921	0.604114	-3.84467	5e-05
Zm00001d003287	32.9969	3.74674	-3.13862	5e-05
Zm00001d003306	178.03	79.7794	-1.15803	0.0014
Zm00001d003309	10.6972	30.242	1.49932	0.0001
Zm00001d003312	11.1072	24.4152	1.13628	0.0028
Zm00001d003314	18.998	3.19942	-2.56997	0.0007
Zm00001d003354	0.197428	0.887011	2.16762	0.00105
Zm00001d003358	3.30749	21.9337	2.72934	5e-05
Zm00001d003365	8.81188	1.38532	-2.66923	0.00055
Zm00001d003394	43.2225	19.7714	-1.12836	0.0011
Zm00001d003431	0.267488	1.08702	2.02283	0.00455
Zm00001d003457	67.8457	17.7752	-1.93239	5e-05
Zm00001d003463	0.696117	11.6667	4.06693	0.00575
Zm00001d003483	7.59758	0.815694	-3.21944	5e-05
Zm00001d003499	0.324285	2.04213	2.65474	0.01225
Zm00001d003505	5.8804	1.11616	-2.39737	0.0013
Zm00001d003516	0.309124	0.938873	1.60274	0.02975
Zm00001d003522	10.6298	29.2966	1.46262	0.0001
Zm00001d003524	58.2817	6.6658	-3.12819	5e-05
Zm00001d003533	18.0818	67.1273	1.89236	5e-05
Zm00001d003559	1364.01	568.026	-1.26383	0.00055
Zm00001d003563	1.54439	0.478134	-1.69155	0.0301
Zm00001d003601	82.0428	195.518	1.25286	0.0007
Zm00001d003603	6.3658	26.0679	2.03386	5e-05
Zm00001d003635	1.20889	0.193898	-2.64032	0.0187
Zm00001d003668	2.60051	0.410348	-2.66387	0.0006
Zm00001d003669	2.64337	0.563781	-2.22917	0.0053
Zm00001d003712	923.437	415.937	-1.15065	0.0047
Zm00001d003742	8.64143	38.4279	2.15281	5e-05
Zm00001d003750	64.6672	25.9662	-1.3164	5e-05
Zm00001d003785	2.30245	0.858729	-1.4229	0.0091
Zm00001d003833	316.73	59.1412	-2.42102	5e-05
Zm00001d003852	31.5819	13.8293	-1.19137	0.0007
Zm00001d003861	10.9642	34.4049	1.64982	5e-05
Zm00001d003913	20.2719	5.83266	-1.79726	0.00085
Zm00001d003981	66.087	6.10302	-3.43677	0.00065
Zm00001d003986	6.26267	1.44905	-2.11167	5e-05
Zm00001d003993	1.51248	0.26617	-2.50649	0.01525
Zm00001d004006	11.8612	4.33836	-1.45103	0.00055
Zm00001d004075	5.02044	1.25418	-2.00107	0.0001
Zm00001d004078	6.53801	1.9675	-1.73249	0.0013
Zm00001d004079	13.9373	5.26102	-1.40554	0.01
Zm00001d004088	0.619796	2.49339	2.00825	0.03455
Zm00001d004198	95.3885	29.2984	-1.70299	5e-05
Zm00001d004282	0.72382	0.118074	-2.61594	0.01515
Zm00001d004301	28.9064	14.0427	-1.04157	0.00465
Zm00001d004305	2.32709	0.40407	-2.52585	0.0036
Zm00001d004335	4.99532	13.6891	1.45438	5e-05
Zm00001d004440	21.7979	8.03986	-1.43895	0.00015
Zm00001d004448	2.2449	0.436844	-2.36146	0.0017
Zm00001d004451	9.79588	4.76997	-1.0382	0.0293
Zm00001d004480	15.7042	38.496	1.29356	0.0017
Zm00001d004489	4.2528	1.65403	-1.36243	0.00775
Zm00001d004525	13.6352	3.64381	-1.90382	5e-05
Zm00001d004526	0.713723	2.19357	1.61984	0.00145
Zm00001d004557	2.73955	1.24473	-1.13811	0.0124
Zm00001d004564	37.53	78.7804	1.06979	0.005
Zm00001d004624	2.17917	0.602362	-1.85508	0.0087
Zm00001d004689	31.9363	5.36045	-2.57477	5e-05
Zm00001d004738	7.60702	1.04585	-2.86266	5e-05
Zm00001d004804	2.42996	5.53171	1.18679	0.0086
Zm00001d004814	1.45804	0.26152	-2.47903	0.01485
Zm00001d004817	2.65966	0.322125	-3.04555	0.00015
Zm00001d004847	0.779096	0.150869	-2.36851	0.0207
Zm00001d004916	1.35708	3.05441	1.17039	0.0201
Zm00001d004921	2.2766	0.148208	-3.94119	0.006
Zm00001d004933	4.41776	2.10677	-1.06828	0.03425
Zm00001d004957	1.6918	0.687573	-1.29898	0.03345
Zm00001d005001	3.85048	1.70175	-1.17802	0.0198
Zm00001d005008	0.447181	1.40858	1.65532	0.00785
Zm00001d005018	98.5602	43.4948	-1.18016	0.0003
Zm00001d005032	2.06726	0.719125	-1.52341	0.00685
Zm00001d005037	14.7823	1.34394	-3.45932	0.00015
Zm00001d005039	13.6248	5.317	-1.35756	0.0054
Zm00001d005097	3.07438	7.24759	1.2372	0.03565
Zm00001d005158	34.0816	7.2372	-2.23549	5e-05
Zm00001d005177	8.81387	2.98283	-1.5631	0.0193
Zm00001d005208	5.1155	11.7919	1.20485	0.0037
Zm00001d005275	3.01408	6.87461	1.18956	0.0112
Zm00001d005279	15.3418	6.95003	-1.14237	0.017
Zm00001d005375	5.33362	2.13317	-1.32212	0.03065
Zm00001d005392	26.0096	6.39807	-2.02334	5e-05
Zm00001d005394	8.06295	1.65971	-2.28038	0.0015
Zm00001d005396	48.7698	24.1278	-1.0153	0.005
Zm00001d005439	6.12892	0.750953	-3.02884	0.00015
Zm00001d005451	1.33237	0.630266	-1.07997	0.0091
Zm00001d005460	21.9477	10.7661	-1.02758	0.0054
Zm00001d005506	0.940113	2.22341	1.24187	0.0435
Zm00001d005532	15.1855	5.94446	-1.35308	0.00815
Zm00001d005554	2.4287	0.621858	-1.96553	0.0044
Zm00001d005583	28.1053	6.81646	-2.04375	0.01335
Zm00001d005594	10.8964	2.66318	-2.03263	5e-05
Zm00001d005624	4.7053	14.3435	1.60804	0.0001
Zm00001d005688	1.55921	0.2983	-2.38598	0.0134
Zm00001d005692	15.8581	34.621	1.12643	0.00335
Zm00001d005708	4.87587	2.38936	-1.02904	0.01435
Zm00001d005726	26.6919	55.5862	1.05832	0.0024
Zm00001d005742	9.72579	4.1333	-1.23452	0.02525
Zm00001d005748	66.2433	31.9992	-1.04974	0.003
Zm00001d005757	4.25453	0.865869	-2.29678	0.0023
Zm00001d005760	2.17465	0.732911	-1.56907	0.02175
Zm00001d005769	4.68904	1.75637	-1.4167	0.00295
Zm00001d005782	2.77447	0.834402	-1.7334	0.00075
Zm00001d005783	9.65145	3.34801	-1.52744	0.0002
Zm00001d005789	119.064	19.135	-2.63745	5e-05
Zm00001d005790	19.3149	6.32192	-1.61128	0.0004
Zm00001d005807	112.915	49.0529	-1.20282	0.0012
Zm00001d005817	0.326475	0.828776	1.34401	0.0439
Zm00001d005823	23.5728	10.4324	-1.17605	0.00895
Zm00001d005859	2.0205	12.4198	2.61986	5e-05
Zm00001d005867	1.35246	4.09268	1.59746	0.0459
Zm00001d005878	40.3762	370.578	3.1982	0.00045
Zm00001d005888	8.00461	2.59243	-1.62653	0.00115
Zm00001d005895	8024.23	23386.7	1.54326	5e-05
Zm00001d005931	11.7353	4.70018	-1.32007	0.01075
Zm00001d005932	14.3518	1.78289	-3.00894	5e-05
Zm00001d005935	26.1238	10.6532	-1.29407	0.00245
Zm00001d005940	8.44972	3.92648	-1.10567	0.0196
Zm00001d005951	5.71257	12.1612	1.09008	0.0052
Zm00001d005973	29.5428	10.0307	-1.55838	0.0001
Zm00001d005978	16.5804	2.98467	-2.47383	0.004
Zm00001d006028	0.26183	1.226	2.22726	0.00915
Zm00001d006040	2.53053	7.98974	1.65871	0.00015
Zm00001d006053	2.77982	1.09377	-1.34568	0.037
Zm00001d006082	1.13908	2.93274	1.36438	0.0232
Zm00001d006103	4.62452	2.15116	-1.10419	0.0204
Zm00001d006117	1.38219	0.0762566	-4.17995	0.00045
Zm00001d006154	0.118597	0.973982	3.03783	0.02825
Zm00001d006158	40.3259	13.5932	-1.56882	0.0001
Zm00001d006179	0.913579	3.33918	1.86989	0.00715
Zm00001d006199	554.964	71.7578	-2.95119	5e-05
Zm00001d006203	38.4206	7.79626	-2.30103	5e-05
Zm00001d006211	7.92797	1.45402	-2.4469	0.0002
Zm00001d006231	4.10323	1.82007	-1.17277	0.0285
Zm00001d006236	0.468907	1.15114	1.29569	0.00935
Zm00001d006256	21.4124	7.21652	-1.56907	0.00165
Zm00001d006257	2.17921	4.74381	1.12224	0.00665
Zm00001d006267	17.3274	35.0083	1.01464	0.003
Zm00001d006268	3.22571	7.46154	1.20986	0.0231
Zm00001d006340	3.27329	1.16776	-1.487	0.04455
Zm00001d006351	1.07473	0.167181	-2.68449	0.0019
Zm00001d006360	9.43603	2.18776	-2.10872	0.00075
Zm00001d006397	50.8859	15.434	-1.72115	0.00015
Zm00001d006417	37.9114	17.3837	-1.1249	0.00125
Zm00001d006446	101.297	10.4993	-3.27022	5e-05
Zm00001d006447	3.72389	1.68517	-1.14392	0.04395
Zm00001d006454	1.98241	9.97538	2.33112	5e-05
Zm00001d006464	0.258957	1.33699	2.36821	0.02085
Zm00001d006466	86.0855	40.733	-1.07957	0.00205
Zm00001d006494	7.39064	16.4131	1.15108	0.00305
Zm00001d006505	2.2487	6.11974	1.44438	0.0111
Zm00001d006509	4.78094	10.2489	1.10011	0.03825
Zm00001d006526	0.451453	2.4254	2.42557	0.0072
Zm00001d006534	11.4626	3.63819	-1.65564	0.00195
Zm00001d006535	2.59765	0.613831	-2.08129	0.0012
Zm00001d006536	1.28444	0.373569	-1.78169	0.01075
Zm00001d006547	32.2633	10.5734	-1.60946	0.00015
Zm00001d006561	18.414	4.06331	-2.18008	5e-05
Zm00001d006581	3.01682	0.559183	-2.43164	0.0038
Zm00001d006601	6.8488	19.5822	1.51562	0.0003
Zm00001d006621	1.45412	4.45032	1.61376	0.00105
Zm00001d006640	1.54655	0.638856	-1.27549	0.03135
Zm00001d006659	0.530484	2.45688	2.21145	0.00795
Zm00001d006688	26.5118	9.55745	-1.47194	5e-05
Zm00001d006697	20.1743	55.7918	1.46753	5e-05
Zm00001d006708	34.8441	88.5892	1.34622	0.0001
Zm00001d006711	26.4828	59.8367	1.17597	0.0028
Zm00001d006726	10.0267	1.81813	-2.46332	5e-05
Zm00001d006755	0.831314	0.102292	-3.0227	0.00155
Zm00001d006793	1.86458	0.891041	-1.06528	0.0409
Zm00001d006795	54.8453	20.8086	-1.39819	5e-05
Zm00001d006808	9.20453	3.15787	-1.54339	0.0054
Zm00001d006828	0.675781	3.9148	2.53431	5e-05
Zm00001d006881	0.0958528	0.457327	2.25433	0.0079
Zm00001d006883	0.747874	3.18545	2.09063	0.01125
Zm00001d006936	1.45998	0.520556	-1.48782	0.0368
Zm00001d006945	2.47551	0.890049	-1.47577	0.03285
Zm00001d006947	0.172558	0.808485	2.22814	0.0258
Zm00001d007016	0.920406	0.212861	-2.11236	0.00365
Zm00001d007027	22.0059	2.12619	-3.37155	0.00075
Zm00001d007076	36.6925	11.2801	-1.70171	5e-05
Zm00001d007105	3.86655	1.8995	-1.02543	0.04545
Zm00001d007130	6.17071	1.52926	-2.0126	0.0004
Zm00001d007166	4.40269	28.4814	2.69356	5e-05
Zm00001d007167	35.5366	8.19781	-2.11599	5e-05
Zm00001d007175	7.32895	34.4954	2.23473	5e-05
Zm00001d007187	64.335	29.4462	-1.12752	0.0023
Zm00001d007188	2.95428	0.950876	-1.63548	0.00385
Zm00001d007201	6.92899	1.30011	-2.41401	0.02015
Zm00001d007228	23.8726	11.2554	-1.08473	0.0092
Zm00001d007233	0.168329	2.97293	4.14253	0.00395
Zm00001d007240	2.07851	7.77306	1.90293	0.0001
Zm00001d007255	15.2252	51.5218	1.75873	5e-05
Zm00001d007258	30.8001	14.7278	-1.06439	0.00365
Zm00001d007272	0.708326	2.42288	1.77424	0.0108
Zm00001d007274	33.0141	8.49157	-1.95898	5e-05
Zm00001d007285	0.158924	1.42097	3.16047	0.01875
Zm00001d007324	4.58432	0.55592	-3.04376	0.0058
Zm00001d007378	8.45904	1.50857	-2.48732	0.0001
Zm00001d007379	20.7716	9.79493	-1.0845	0.015
Zm00001d007381	2.75135	0.762364	-1.85159	0.02485
Zm00001d007403	34.1888	0.42684	-6.32369	5e-05
Zm00001d007445	0.107846	0.596091	2.46657	0.0186
Zm00001d007474	2.21321	0.77142	-1.52055	0.0034
Zm00001d007477	1.64715	6.35451	1.94781	0.0002
Zm00001d007485	4.21745	0.567021	-2.8949	5e-05
Zm00001d007486	3.79118	23.6285	2.63981	5e-05
Zm00001d007489	0.280142	1.32242	2.23895	0.0185
Zm00001d007606	1.7325	0.326462	-2.40787	0.0144
Zm00001d007624	39.8336	4.72069	-3.07692	5e-05
Zm00001d007708	1.37646	0.355531	-1.95291	0.04565
Zm00001d007718	2.29669	0.891891	-1.36462	0.0383
Zm00001d007750	34.836	9.6158	-1.8571	5e-05
Zm00001d007753	70.3321	13.4261	-2.38915	5e-05
Zm00001d007764	2.17797	0.478571	-2.18618	0.0006
Zm00001d007773	33.8317	8.23812	-2.03799	5e-05
Zm00001d007774	17.303	7.53377	-1.19958	0.00185
Zm00001d007783	307.806	134.965	-1.18943	0.0002
Zm00001d007788	2.47683	4.96294	1.0027	0.03595
Zm00001d007827	236.069	89.2705	-1.40295	5e-05
Zm00001d007836	70.7513	31.8467	-1.15161	0.00805
Zm00001d007838	6.15946	1.27626	-2.27088	5e-05
Zm00001d007918	116.452	24.8556	-2.22809	5e-05
Zm00001d007936	62.5526	26.7822	-1.2238	0.0008
Zm00001d007954	17.9868	8.42061	-1.09494	0.00305
Zm00001d008041	1.56139	0.331119	-2.23741	0.00605
Zm00001d008042	0.226031	0.712715	1.65681	0.0347
Zm00001d008146	18.857	6.36027	-1.56794	0.0058
Zm00001d008181	16.2794	6.36734	-1.35428	0.00015
Zm00001d008214	22.6311	5.48825	-2.04389	5e-05
Zm00001d008222	58.094	137.983	1.24803	0.0001
Zm00001d008228	141.623	68.2202	-1.05379	0.0027
Zm00001d008395	16.4832	7.15062	-1.20485	0.00765
Zm00001d008408	41.7122	84.252	1.01424	0.0039
Zm00001d008424	6.83941	1.59594	-2.09946	0.00015
Zm00001d008435	2.31342	0.528632	-2.12969	0.00175
Zm00001d008449	96.4166	20.477	-2.23528	5e-05
Zm00001d008455	21.5144	10.2579	-1.06857	0.0044
Zm00001d008462	65.7062	31.7891	-1.0475	0.0032
Zm00001d008465	4.43404	0.952654	-2.2186	0.00025
Zm00001d008468	19.3814	8.92373	-1.11896	0.00185
Zm00001d008525	0.598699	2.53521	2.0822	0.0252
Zm00001d008540	61.8587	13.2251	-2.2257	5e-05
Zm00001d008546	28.2191	71.1836	1.33487	5e-05
Zm00001d008573	25.8784	193.496	2.90249	5e-05
Zm00001d008583	1.42074	0.402553	-1.81939	0.01845
Zm00001d008604	30.6504	12.137	-1.3365	0.00105
Zm00001d008610	19.8105	9.20143	-1.10633	0.005
Zm00001d008620	389.288	997.325	1.35723	5e-05
Zm00001d008628	14.3479	7.15416	-1.00398	0.01845
Zm00001d008633	5.01036	0.642398	-2.96338	0.00015
Zm00001d008634	55.1601	20.6404	-1.41816	0.00015
Zm00001d008645	612.729	1232.37	1.00811	0.00465
Zm00001d008646	22.8626	49.5008	1.11447	0.00115
Zm00001d008730	158.378	53.191	-1.57412	5e-05
Zm00001d008734	14.9798	5.1959	-1.52757	0.0017
Zm00001d008749	2.1651	6.56321	1.59996	0.00515
Zm00001d008756	2.23521	12.7524	2.51229	5e-05
Zm00001d008795	0.174635	0.759669	2.12103	0.0343
Zm00001d008799	0.809975	9.02205	3.47751	5e-05
Zm00001d008849	1.03647	0.199127	-2.37991	0.00625
Zm00001d008883	3.84192	1.87417	-1.03558	0.04005
Zm00001d008902	5.03109	11.8612	1.23731	0.00215
Zm00001d008905	14.0526	6.51963	-1.10797	0.0039
Zm00001d008922	1.16192	0.539647	-1.10642	0.0228
Zm00001d008985	13.1476	5.60021	-1.23124	0.0038
Zm00001d009034	1.77281	5.04931	1.51005	0.02135
Zm00001d009088	5.66878	1.87252	-1.59806	0.0198
Zm00001d009103	4.01887	1.02085	-1.97702	0.0115
Zm00001d009116	11.9349	1.53601	-2.95792	0.01465
Zm00001d009122	3.67736	1.79214	-1.03698	0.02015
Zm00001d009146	66.5141	184.477	1.47171	5e-05
Zm00001d009187	8.34907	4.00985	-1.05807	0.0218
Zm00001d009309	1.22743	80.2437	6.03067	5e-05
Zm00001d009328	7.42494	26.384	1.82921	5e-05
Zm00001d009354	179.696	65.8066	-1.44926	0.0001
Zm00001d009365	2.57513	5.56593	1.11198	0.01685
Zm00001d009468	6.09463	0.83445	-2.86864	0.00035
Zm00001d009567	9.84389	1.29303	-2.92847	0.0007
Zm00001d009589	1173.44	492.576	-1.25233	0.0004
Zm00001d009618	5.81567	1.73486	-1.74512	0.00075
Zm00001d009673	12.4939	3.21331	-1.95909	5e-05
Zm00001d009687	19.5154	6.06558	-1.6859	0.00055
Zm00001d009705	13.3168	6.35282	-1.06777	0.00685
Zm00001d009710	0.397152	1.55394	1.96817	0.0056
Zm00001d009777	2.29867	0.864571	-1.41074	0.0318
Zm00001d009797	3.11705	10.2873	1.72261	0.0055
Zm00001d009799	5.68801	13.0811	1.20149	0.00255
Zm00001d009814	9.87361	2.09149	-2.23905	5e-05
Zm00001d009932	3.71331	9.31431	1.32674	0.0097
Zm00001d009936	0.651792	2.82267	2.11457	0.00845
Zm00001d009945	7.36833	0.612872	-3.58768	0.02975
Zm00001d009960	4.05321	14.4066	1.8296	5e-05
Zm00001d009965	6.88122	2.33854	-1.55706	0.0028
Zm00001d009969	119.716	327.393	1.4514	5e-05
Zm00001d009975	7.97639	2.05391	-1.95736	0.00635
Zm00001d009985	2.76461	24.7676	3.1633	0.00035
Zm00001d010007	14.6488	6.08165	-1.26824	0.03455
Zm00001d010048	9.85675	26.9788	1.45264	0.00015
Zm00001d010060	4.76162	10.1371	1.09012	0.0071
Zm00001d010066	1.57705	3.45722	1.13239	0.0272
Zm00001d010075	0.989257	9.84802	3.31542	5e-05
Zm00001d010137	9.25756	3.81949	-1.27725	0.00315
Zm00001d010172	89.0068	183.155	1.04107	0.0039
Zm00001d010212	0.150729	0.536045	1.8304	0.01975
Zm00001d010231	41.9112	145.153	1.79216	5e-05
Zm00001d010234	8.40435	3.43225	-1.29198	0.0028
Zm00001d010284	15.7114	4.51018	-1.80055	0.00015
Zm00001d010304	0.29506	1.01631	1.78426	0.02105
Zm00001d010308	10.8738	23.7533	1.12727	0.0019
Zm00001d010319	6.32583	2.68797	-1.23474	0.0058
Zm00001d010325	5.40009	2.67071	-1.01576	0.0475
Zm00001d010329	3.98979	1.68417	-1.24428	0.0221
Zm00001d010399	30.1999	122.459	2.01968	5e-05
Zm00001d010410	153.004	60.9239	-1.32849	0.0003
Zm00001d010422	79.534	25.4144	-1.64593	5e-05
Zm00001d010426	25.7663	11.2728	-1.19264	0.0005
Zm00001d010428	0.476738	0.153133	-1.63841	0.0243
Zm00001d010499	4.9147	2.20918	-1.15359	0.0334
Zm00001d010627	40.1699	7.18961	-2.48213	5e-05
Zm00001d010630	0.0352028	0.501889	3.8336	5e-05
Zm00001d010662	8.48986	27.2726	1.68364	5e-05
Zm00001d010676	4.338	10.4551	1.2691	0.0329
Zm00001d010689	2.17721	0.736796	-1.56314	0.02515
Zm00001d010723	16.5431	7.41294	-1.15811	0.00415
Zm00001d010731	1.01731	2.38614	1.22992	0.03755
Zm00001d010751	5.88514	2.25858	-1.38166	0.01305
Zm00001d010755	26.8834	65.2833	1.28	0.00075
Zm00001d010790	5.89819	17.5055	1.56946	0.0002
Zm00001d010798	2.59654	6.7261	1.37318	0.0116
Zm00001d010802	1.46062	0.227852	-2.68041	0.0094
Zm00001d010814	240.249	75.5869	-1.66832	0.00015
Zm00001d010838	49.0189	23.0915	-1.08598	0.0033
Zm00001d010870	20.0898	3.22442	-2.63935	5e-05
Zm00001d010920	145.414	292.063	1.00611	0.00335
Zm00001d010945	3.55409	1.66398	-1.09484	0.0248
Zm00001d010956	46.18	210.416	2.1879	5e-05
Zm00001d010969	9.94827	2.88148	-1.78763	0.0002
Zm00001d010982	77.2425	33.8352	-1.19087	0.00055
Zm00001d011003	69.6779	209.67	1.58935	5e-05
Zm00001d011036	8.29453	21.6458	1.38386	0.00235
Zm00001d011063	222.929	558.822	1.3258	0.00015
Zm00001d011111	16.1054	6.18604	-1.38046	0.0013
Zm00001d011157	0.955075	0.138471	-2.78603	0.009
Zm00001d011217	12.4781	4.7286	-1.39992	0.003
Zm00001d011228	8.49771	82.8434	3.28524	5e-05
Zm00001d011236	43.1656	20.8225	-1.05174	0.03455
Zm00001d011241	9.23034	19.6363	1.08907	0.0062
Zm00001d011255	2.82884	1.09482	-1.36951	0.0437
Zm00001d011269	1.08635	0.372175	-1.54544	0.0459
Zm00001d011275	211.928	101.673	-1.05963	0.0046
Zm00001d011302	6.41632	1.19642	-2.42302	0.0015
Zm00001d011311	2.66837	1.22325	-1.12524	0.03775
Zm00001d011334	85.4717	40.9542	-1.06144	0.0024
Zm00001d011349	4.55824	1.85092	-1.30023	0.0129
Zm00001d011393	0.211769	0.993135	2.2295	0.0039
Zm00001d011396	45.8087	104.603	1.19123	0.00075
Zm00001d011417	5.13084	2.18246	-1.23324	0.007
Zm00001d011431	3.37842	8.25742	1.28934	0.00575
Zm00001d011446	11.7994	5.26296	-1.16476	0.00295
Zm00001d011458	3.65191	8.68617	1.25007	0.004
Zm00001d011468	81.7522	20.9591	-1.96368	0.0007
Zm00001d011515	57.6735	13.3701	-2.1089	5e-05
Zm00001d011527	5.11148	0.990067	-2.36814	5e-05
Zm00001d011548	7.39128	1.13632	-2.70146	0.0031
Zm00001d011550	0.941341	0.3649	-1.36722	0.045
Zm00001d011562	0.511224	1.58639	1.63372	0.008
Zm00001d011576	9.30618	2.12998	-2.12735	0.003
Zm00001d011614	3.80139	37.4566	3.30062	5e-05
Zm00001d011629	7.41276	1.32906	-2.47961	5e-05
Zm00001d011631	10.2686	28.6191	1.47874	0.01285
Zm00001d011638	23.5056	10.0976	-1.219	0.00355
Zm00001d011639	2.40955	21.1881	3.13642	5e-05
Zm00001d011641	0.992243	0.106917	-3.21421	0.00505
Zm00001d011649	47.623	143.011	1.58639	5e-05
Zm00001d011654	0.588702	26.0521	5.46772	5e-05
Zm00001d011656	0.268682	11.5989	5.43195	0.00065
Zm00001d011657	7.40792	23.9245	1.69135	0.0002
Zm00001d011679	8.10207	3.79611	-1.09377	0.0105
Zm00001d011684	14.6841	33.0246	1.16928	0.0006
Zm00001d011716	1.31816	0.507709	-1.37645	0.0081
Zm00001d011753	7.61799	20.8892	1.45527	0.0009
Zm00001d011778	1.35937	3.26053	1.26217	0.0362
Zm00001d011786	9.88866	4.80306	-1.04182	0.0462
Zm00001d011789	112.351	226.581	1.01201	0.0033
Zm00001d011799	309.176	151.342	-1.03061	0.0035
Zm00001d011813	7588.65	17022.1	1.1655	0.00285
Zm00001d011834	0.0300589	0.884441	4.8789	0.03985
Zm00001d011840	15.6677	46.7869	1.57831	0.0003
Zm00001d011843	1.81727	0.556069	-1.70844	0.0241
Zm00001d011846	17.3534	4.08951	-2.08522	5e-05
Zm00001d011847	3.35811	0.0290315	-6.85389	0.02
Zm00001d011881	0.421603	2.19696	2.38155	0.0057
Zm00001d011901	464.696	221.733	-1.06747	0.0038
Zm00001d011919	96.9944	236.314	1.28473	0.00015
Zm00001d011932	90.2047	17.8706	-2.33562	5e-05
Zm00001d011938	209.9	69.5025	-1.59456	5e-05
Zm00001d012015	1.17375	16.6271	3.82433	5e-05
Zm00001d012045	14.7709	3.43235	-2.10549	0.00025
Zm00001d012090	46.9699	196.552	2.0651	5e-05
Zm00001d012091	21.8947	70.7653	1.69246	5e-05
Zm00001d012128	5.00593	10.9981	1.13555	0.0035
Zm00001d012138	1.66868	0.467023	-1.83714	0.009
Zm00001d012141	16.3159	7.07859	-1.20474	0.00145
Zm00001d012146	1.31416	0.418386	-1.65123	0.0069
Zm00001d012159	8.76086	20.7541	1.24425	0.00065
Zm00001d012170	222.944	109.11	-1.0309	0.004
Zm00001d012175	1.6848	0.667176	-1.33644	0.03725
Zm00001d012180	4.88174	1.25878	-1.95537	0.00195
Zm00001d012199	10.7952	22.3106	1.04734	0.0051
Zm00001d012212	4.15768	1.40678	-1.56338	0.00275
Zm00001d012216	1.05013	2.50344	1.25334	0.0201
Zm00001d012220	3.90816	0.781682	-2.32183	0.00055
Zm00001d012229	3.67853	7.64545	1.05547	0.0109
Zm00001d012231	35.6849	108.522	1.60461	0.0001
Zm00001d012266	5.40491	2.46298	-1.13387	0.0225
Zm00001d012292	2.39597	0.922718	-1.37665	0.0268
Zm00001d012294	0.169987	1.00942	2.57003	0.0234
Zm00001d012321	0.526225	7.41919	3.81751	0.0007
Zm00001d012322	3.12233	17.624	2.49684	5e-05
Zm00001d012333	8.85469	1.82174	-2.28112	5e-05
Zm00001d012353	218.071	95.9497	-1.18445	0.0051
Zm00001d012394	292.508	103.302	-1.5016	0.00015
Zm00001d012415	0.176483	8.54486	5.59746	0.0036
Zm00001d012437	7.16382	2.54056	-1.49558	0.0014
Zm00001d012484	12.3954	0.756675	-4.03399	0.00295
Zm00001d012488	19.7877	9.07263	-1.12501	0.0017
Zm00001d012494	2.22865	0.442509	-2.33239	0.0018
Zm00001d012510	12.7697	5.94631	-1.10265	0.0076
Zm00001d012512	0.942908	11.9537	3.6642	5e-05
Zm00001d012520	16.193	3.9579	-2.03256	0.0034
Zm00001d012527	10.7586	88.6325	3.04235	5e-05
Zm00001d012530	35.0502	16.6311	-1.07554	0.01175
Zm00001d012561	49.7209	23.3689	-1.08926	0.0053
Zm00001d012562	2.43189	0.783628	-1.63384	0.01925
Zm00001d012567	0.789433	0.228023	-1.79164	0.0327
Zm00001d012574	1.29871	0.163994	-2.98536	0.00215
Zm00001d012585	19.9345	85.4332	2.09953	5e-05
Zm00001d012591	22.8433	11.188	-1.02983	0.00655
Zm00001d012596	101.521	36.2492	-1.48576	0.0013
Zm00001d012597	150.705	63.9403	-1.23693	0.00035
Zm00001d012600	3.58346	7.24649	1.01593	0.02055
Zm00001d012603	23.2816	6.15247	-1.91995	5e-05
Zm00001d012626	948.272	258.83	-1.8733	0.0073
Zm00001d012653	2.56361	0.873146	-1.55388	0.00395
Zm00001d012664	3.90434	1.78227	-1.13136	0.0417
Zm00001d012674	15.1323	7.10837	-1.09004	0.02735
Zm00001d012702	0.443948	0.103729	-2.09758	0.00645
Zm00001d012738	0.35644	1.15102	1.69119	0.028
Zm00001d012780	14.7065	1.84272	-2.99654	5e-05
Zm00001d012785	2.49674	1.18312	-1.07745	0.048
Zm00001d012791	17.7753	2.64312	-2.74956	5e-05
Zm00001d012813	3.09722	0.989269	-1.64654	0.01215
Zm00001d012856	10.2012	27.3913	1.42498	0.0001
Zm00001d012881	72.4416	24.5877	-1.55888	5e-05
Zm00001d012900	295.353	59.3018	-2.31629	5e-05
Zm00001d012909	19.4055	6.50448	-1.57696	0.00275
Zm00001d012953	10.0202	26.8901	1.42417	0.0002
Zm00001d012967	3.37692	84.7017	4.64861	0.0022
Zm00001d013003	1.97525	7.77024	1.97592	0.00015
Zm00001d013004	6.89687	2.02364	-1.76899	0.01455
Zm00001d013021	1.29039	4.43228	1.78024	0.0159
Zm00001d013029	2.4018	1.02308	-1.23119	0.0279
Zm00001d013042	3.29084	0.934393	-1.81635	0.0192
Zm00001d013066	56.6188	26.3704	-1.10236	0.0025
Zm00001d013081	2.51067	0.696593	-1.84968	0.00275
Zm00001d013126	0.621333	0.175594	-1.82312	0.04825
Zm00001d013127	10.9811	35.3637	1.68725	5e-05
Zm00001d013147	13.5777	6.02846	-1.17138	0.0047
Zm00001d013153	2.79715	0.639745	-2.12839	0.00225
Zm00001d013163	24.1265	97.7786	2.0189	5e-05
Zm00001d013208	26.9636	71.053	1.39788	0.0005
Zm00001d013212	25.289	8.68452	-1.54199	0.0001
Zm00001d013231	0.20834	0.923676	2.14845	0.03295
Zm00001d013256	5.48778	11.3963	1.05428	0.0076
Zm00001d013306	27.0695	10.5358	-1.36136	0.00185
Zm00001d013326	99.5815	12.7135	-2.96952	5e-05
Zm00001d013327	0.9488	0.338689	-1.48614	0.0304
Zm00001d013332	10.11	27.3487	1.43569	0.00935
Zm00001d013406	55.6638	19.0277	-1.54864	5e-05
Zm00001d013410	9.2604	4.48585	-1.04569	0.02275
Zm00001d013470	1.44385	4.44046	1.62079	0.0016
Zm00001d013517	32.5116	11.1866	-1.53918	0.00325
Zm00001d013527	4.9535	2.02782	-1.28852	0.0039
Zm00001d013536	1.04658	0.0922949	-3.50329	0.02755
Zm00001d013549	7.84061	2.275	-1.7851	0.0019
Zm00001d013592	1.32609	0.310432	-2.09483	0.00285
Zm00001d013611	11.1366	3.29474	-1.75707	0.0004
Zm00001d013614	15.4385	7.53609	-1.03464	0.00855
Zm00001d013627	25.4546	52.1526	1.03481	0.0025
Zm00001d013629	13.3426	0.461812	-4.85259	5e-05
Zm00001d013641	5.54652	11.9505	1.10742	0.01595
Zm00001d013643	1.04795	5.46685	2.38315	0.00605
Zm00001d013644	13.1796	3.8519	-1.77467	5e-05
Zm00001d013654	1.1465	5.3247	2.21546	5e-05
Zm00001d013655	118.577	277.094	1.22455	0.00025
Zm00001d013689	1.40998	5.53622	1.97322	0.0003
Zm00001d013706	3.75351	1.70933	-1.13481	0.0432
Zm00001d013747	6.6519	2.54628	-1.38538	0.00365
Zm00001d013782	0.993975	0.133669	-2.89454	0.0016
Zm00001d013787	20.2071	8.17608	-1.30538	0.00685
Zm00001d013794	2.52482	0.774423	-1.70499	0.0157
Zm00001d013804	3.94839	8.40324	1.08968	0.00685
Zm00001d013809	150.546	52.1391	-1.52976	5e-05
Zm00001d013814	7.41845	2.62162	-1.50066	0.00105
Zm00001d013817	16.9969	7.53679	-1.17325	0.01595
Zm00001d013825	19.1479	8.20942	-1.22184	0.00995
Zm00001d013830	8.2822	1.72931	-2.25982	5e-05
Zm00001d013831	27.5958	56.1101	1.02381	0.0033
Zm00001d013834	31.0173	109.797	1.82369	5e-05
Zm00001d013874	4.27193	1.37083	-1.63984	0.00275
Zm00001d013907	139.707	38.151	-1.87262	0.0156
Zm00001d013923	6.55267	2.31162	-1.50318	0.00225
Zm00001d013933	8.32455	22.3952	1.42775	0.00055
Zm00001d013934	23.3213	11.0086	-1.08302	0.00645
Zm00001d013945	6.85864	1.27062	-2.43239	0.005
Zm00001d013956	3.70716	0.643782	-2.52567	0.0018
Zm00001d013993	63.5105	25.2089	-1.33306	0.00185
Zm00001d013997	0.473397	0.0805475	-2.55514	0.03825
Zm00001d014007	0.979479	28.0312	4.83887	0.00215
Zm00001d014021	7.83655	1.40095	-2.48381	0.0001
Zm00001d014040	0.892417	1.99528	1.1608	0.03105
Zm00001d014055	25.1181	6.24442	-2.00809	5e-05
Zm00001d014060	13.92	6.8434	-1.02438	0.0104
Zm00001d014062	7.00526	1.20251	-2.54239	5e-05
Zm00001d014074	1.3319	4.05611	1.60661	0.00375
Zm00001d014080	1.66697	4.06107	1.28463	0.0322
Zm00001d014084	0.113309	0.453167	1.99978	0.0401
Zm00001d014102	1.92875	0.462851	-2.05905	0.00115
Zm00001d014116	140.072	68.6138	-1.02959	0.00395
Zm00001d014149	4.56846	13.5638	1.56999	0.00925
Zm00001d014166	0.178862	1.86808	3.38463	0.0003
Zm00001d014193	80.5013	27.1179	-1.56976	5e-05
Zm00001d014200	9.37993	4.54315	-1.04588	0.0402
Zm00001d014207	0.980876	2.00806	1.03366	0.02225
Zm00001d014294	83.6683	32.7301	-1.35406	0.0009
Zm00001d014328	2.45939	0.682847	-1.84867	0.0065
Zm00001d014377	2.11936	5.18631	1.29108	0.00115
Zm00001d014391	54.3441	128.081	1.23686	0.00105
Zm00001d014422	8.74708	24.6238	1.49318	0.00015
Zm00001d014435	27.6158	13.2344	-1.0612	0.0034
Zm00001d014455	4.74593	11.5302	1.28066	0.00435
Zm00001d014467	0.431686	1.70344	1.9804	0.0127
Zm00001d014481	0.477936	1.48608	1.63662	0.03055
Zm00001d014491	17.5399	795.798	5.50369	5e-05
Zm00001d014493	38.7593	182.068	2.23186	0.0022
Zm00001d014517	0.137846	1.14125	3.04948	0.0099
Zm00001d014518	726.359	293.5	-1.30732	0.0031
Zm00001d014559	319.785	758.04	1.24517	0.0002
Zm00001d014606	57.1292	12.6987	-2.16954	5e-05
Zm00001d014608	3.15486	8.94683	1.5038	0.0015
Zm00001d014610	1.38069	3.08827	1.16141	0.0333
Zm00001d014625	8.1638	49.6067	2.60322	5e-05
Zm00001d014642	0.970763	7.83143	3.01209	5e-05
Zm00001d014680	5.23733	1.26248	-2.05257	5e-05
Zm00001d014704	48.8445	15.3794	-1.6672	5e-05
Zm00001d014728	0.103333	3.21899	4.96124	0.00025
Zm00001d014737	6.9572	1.89677	-1.87496	0.00035
Zm00001d014744	287.392	117.396	-1.29164	0.00035
Zm00001d014748	6.08837	0.484638	-3.65108	0.0002
Zm00001d014756	1.26058	3.01436	1.25776	0.01845
Zm00001d014778	217.446	62.1504	-1.80682	5e-05
Zm00001d014780	8.25367	22.554	1.45028	0.0001
Zm00001d014788	5.26591	12.3395	1.22854	0.00535
Zm00001d014790	94.1869	35.2326	-1.41861	0.00645
Zm00001d014820	8.57755	2.75696	-1.63749	0.00075
Zm00001d014876	36.4153	75.7094	1.05593	0.00365
Zm00001d014914	2.76169	0.196693	-3.81153	0.0133
Zm00001d014947	198.683	81.1174	-1.29238	0.00035
Zm00001d014958	12.1128	4.85364	-1.3194	0.00175
Zm00001d014990	14.5507	6.87986	-1.08063	0.00705
Zm00001d014993	109.765	50.0627	-1.13261	0.001
Zm00001d014996	1.58661	4.9532	1.64241	0.00155
Zm00001d015007	24.293	57.8853	1.25266	0.0004
Zm00001d015025	25.0025	56.505	1.17631	0.0015
Zm00001d015032	0.64672	2.42726	1.90811	0.0025
Zm00001d015033	0.231331	0.875359	1.91991	0.01315
Zm00001d015101	30.6034	83.394	1.44625	0.00015
Zm00001d015124	4.71352	0.385932	-3.61039	5e-05
Zm00001d015126	300.627	134.139	-1.16425	0.0134
Zm00001d015131	0.737047	1.99031	1.43317	0.0116
Zm00001d015133	12.125	0.0850925	-7.15473	0.01415
Zm00001d015163	2.7631	0.659299	-2.06728	0.0038
Zm00001d015233	3.33992	8.8573	1.40706	0.0013
Zm00001d015239	3.23486	1.33555	-1.27627	0.0085
Zm00001d015268	20.8974	7.03929	-1.56982	0.00035
Zm00001d015356	120.62	41.6	-1.53582	5e-05
Zm00001d015407	22.5933	51.4964	1.18858	0.0012
Zm00001d015435	0.630441	1.30389	1.04839	0.03855
Zm00001d015463	13.8726	4.30735	-1.68736	0.00095
Zm00001d015470	48.4366	3.37923	-3.84133	5e-05
Zm00001d015475	11.4322	1.70565	-2.74471	0.00765
Zm00001d015515	49.1342	161.604	1.71767	5e-05
Zm00001d015616	1.70174	0.399914	-2.08925	0.0034
Zm00001d015639	11.6008	2.87546	-2.01236	0.0044
Zm00001d015651	69.1822	27.2048	-1.34654	5e-05
Zm00001d015658	1.1833	0.29933	-1.983	0.00765
Zm00001d015778	25.3957	7.52616	-1.7546	5e-05
Zm00001d015791	1.57163	0.293533	-2.42067	0.0165
Zm00001d015798	3.89395	0.485193	-3.0046	5e-05
Zm00001d015799	121.303	20.5442	-2.56181	0.01825
Zm00001d015844	3.3174	6.70721	1.01566	0.01725
Zm00001d015884	0.509089	0.124571	-2.03095	0.0399
Zm00001d015925	0.746408	0.122186	-2.61089	0.0209
Zm00001d015969	0.999458	0.206825	-2.27274	0.01925
Zm00001d015976	40.8557	19.2649	-1.08456	0.00265
Zm00001d015984	5.46749	11.1169	1.02381	0.011
Zm00001d016009	1.87682	0.373556	-2.32889	0.00175
Zm00001d016013	2.07023	0.643059	-1.68677	0.0178
Zm00001d016087	4.99482	1.135	-2.13774	0.0072
Zm00001d016103	0.942994	0.24688	-1.93344	0.03815
Zm00001d016155	1.09756	2.34591	1.09585	0.01565
Zm00001d016160	19.7862	97.584	2.30215	5e-05
Zm00001d016181	6.93832	3.41226	-1.02386	0.009
Zm00001d016199	4.90442	2.21342	-1.14781	0.02115
Zm00001d016219	7.12257	1.40832	-2.33842	5e-05
Zm00001d016269	5.08407	26.9305	2.40518	0.0001
Zm00001d016277	0.395519	2.25827	2.5134	0.01045
Zm00001d016285	52.4921	13.7566	-1.93197	5e-05
Zm00001d016306	0.645319	2.25817	1.80707	0.01055
Zm00001d016342	105.468	30.8527	-1.77333	5e-05
Zm00001d016379	80.6833	39.5025	-1.03033	0.0128
Zm00001d016396	3.41269	0.849886	-2.00557	0.00085
Zm00001d016435	13.2238	4.65734	-1.50556	0.0037
Zm00001d016441	151.506	66.4318	-1.18943	0.0009
Zm00001d016446	485.415	139.356	-1.80045	5e-05
Zm00001d016453	3.70292	1.84369	-1.00607	0.03345
Zm00001d016457	4.00575	0.575668	-2.79876	0.0019
Zm00001d016463	37.0059	17.6447	-1.06852	0.0063
Zm00001d016470	12.4211	5.26996	-1.23693	0.00515
Zm00001d016477	3.76024	1.25129	-1.58741	0.00215
Zm00001d016561	1356.61	521.572	-1.37907	0.00055
Zm00001d016568	9.61936	3.18859	-1.59302	0.04195
Zm00001d016584	15.804	3.48343	-2.18171	0.0313
Zm00001d016586	1.72621	4.24575	1.29841	0.0034
Zm00001d016625	78.5793	171.7	1.12767	0.0011
Zm00001d016635	7.40797	2.78511	-1.41134	0.0059
Zm00001d016640	22.1288	46.3987	1.06816	0.004
Zm00001d016651	13.1521	2.67338	-2.29855	0.00045
Zm00001d016659	12.2275	28.4605	1.21882	0.0005
Zm00001d016674	0.426273	4.58582	3.42733	5e-05
Zm00001d016684	0.170638	0.818617	2.26225	5e-05
Zm00001d016690	3.98014	1.13439	-1.81091	0.00035
Zm00001d016719	2.04603	47.2553	4.52958	5e-05
Zm00001d016745	2.44407	0.81443	-1.58542	0.04175
Zm00001d016760	26.4549	4.20202	-2.65438	5e-05
Zm00001d016764	1.83153	0.497272	-1.88094	0.0201
Zm00001d016806	2.83605	0.851681	-1.7355	0.00205
Zm00001d016817	7.82086	0.271125	-4.8503	0.018
Zm00001d016826	298.805	131.299	-1.18635	0.0007
Zm00001d016831	1.55573	0.442369	-1.81427	0.03495
Zm00001d016863	5.45129	1.42814	-1.93246	0.0002
Zm00001d016865	23.2584	5.91573	-1.97513	5e-05
Zm00001d016874	21.0288	6.16637	-1.76987	5e-05
Zm00001d016878	4.68069	1.63368	-1.5186	0.0026
Zm00001d016895	8.3152	3.03319	-1.45492	0.0037
Zm00001d016942	3.2762	7.20636	1.13725	0.01085
Zm00001d016956	30.5862	11.4199	-1.42132	0.00015
Zm00001d016979	0.808552	2.32909	1.52636	0.01295
Zm00001d017002	22.2827	5.84409	-1.93087	0.0022
Zm00001d017019	175.87	50.6017	-1.79725	5e-05
Zm00001d017025	1.14277	3.13945	1.45798	0.00455
Zm00001d017071	0.279565	0.890868	1.67203	0.0282
Zm00001d017077	145.937	12.0445	-3.59891	5e-05
Zm00001d017079	13.4181	37.2853	1.47442	5e-05
Zm00001d017085	34.5813	184.704	2.41715	5e-05
Zm00001d017092	1048.42	512.586	-1.03235	0.00335
Zm00001d017099	34.2711	13.1834	-1.37827	0.00035
Zm00001d017121	2.45082	0.962456	-1.34847	0.01435
Zm00001d017130	37.1419	16.8448	-1.14074	0.0012
Zm00001d017138	5.34236	13.2403	1.30938	0.00105
Zm00001d017199	367.071	99.8512	-1.87821	5e-05
Zm00001d017241	0.232558	0.856406	1.8807	0.00665
Zm00001d017270	3.92684	171.299	5.447	5e-05
Zm00001d017275	240.43	100.783	-1.25437	0.0006
Zm00001d017281	5.04825	10.9445	1.11635	0.0032
Zm00001d017282	4.50802	1.68261	-1.42179	0.00895
Zm00001d017284	1.6868	4.88014	1.53263	0.0004
Zm00001d017288	83.9228	29.2614	-1.52006	5e-05
Zm00001d017333	15.2312	6.80678	-1.16198	0.0036
Zm00001d017381	2.32943	10.9332	2.23067	0.00015
Zm00001d017387	8.45137	3.39772	-1.31462	0.01145
Zm00001d017397	49.2757	6.11236	-3.01107	5e-05
Zm00001d017409	14.7427	7.15127	-1.04373	0.00675
Zm00001d017419	6.25258	12.7724	1.03051	0.0117
Zm00001d017422	5.1935	0.858605	-2.59664	0.0036
Zm00001d017429	4.80392	0.575837	-3.06048	5e-05
Zm00001d017438	4.38376	1.34872	-1.70058	0.0301
Zm00001d017444	1.18486	2.69578	1.18598	0.0486
Zm00001d017462	23.8876	4.37004	-2.45055	5e-05
Zm00001d017502	3.97381	11.4997	1.533	0.00035
Zm00001d017531	3.1767	0.75469	-2.07357	0.0011
Zm00001d017545	4.42732	1.10384	-2.0039	0.01085
Zm00001d017592	0.937759	5.90085	2.65363	0.0097
Zm00001d017598	1.87186	10.4538	2.48149	5e-05
Zm00001d017604	10.453	4.37047	-1.25805	0.0022
Zm00001d017612	1.24505	7.33515	2.55862	0.01265
Zm00001d017621	106.532	42.558	-1.32379	0.00015
Zm00001d017629	63.2909	14.5062	-2.12533	0.0002
Zm00001d017642	1.23095	4.86775	1.98349	0.0005
Zm00001d017643	0.33288	4.36807	3.71392	0.00095
Zm00001d017645	19.6814	3.49577	-2.49315	0.0009
Zm00001d017646	4.36749	1.73308	-1.33346	0.02865
Zm00001d017649	20.2684	8.98986	-1.17286	0.00265
Zm00001d017653	6.00219	2.59611	-1.20914	0.0167
Zm00001d017657	10.0785	2.46455	-2.03189	0.00125
Zm00001d017659	50.513	12.3604	-2.03093	5e-05
Zm00001d017671	7.55361	2.84109	-1.41072	0.00555
Zm00001d017682	18.8453	7.55067	-1.31953	0.0015
Zm00001d017699	3.64357	42.1051	3.53057	5e-05
Zm00001d017706	39.6139	15.527	-1.35123	0.0002
Zm00001d017709	3.56671	0.734713	-2.27934	0.0017
Zm00001d017726	16.0497	33.2666	1.05153	0.00375
Zm00001d017728	1.05417	0.368309	-1.51712	0.02955
Zm00001d017751	2.72022	1.12807	-1.26987	0.00285
Zm00001d017762	1.77899	128.563	6.17527	5e-05
Zm00001d017766	7.45678	1.55484	-2.26178	5e-05
Zm00001d017783	1.18641	2.45406	1.04856	0.03705
Zm00001d017786	6.82054	20.57	1.59258	0.00015
Zm00001d017821	7.55914	3.68864	-1.03513	0.0097
Zm00001d017822	18.8321	4.07092	-2.20976	0.008
Zm00001d017885	14.1469	34.3535	1.27997	0.00025
Zm00001d017894	1.3478	0.518537	-1.37809	0.03955
Zm00001d017932	1.71923	0.396659	-2.11579	0.03715
Zm00001d017939	10.1191	3.66666	-1.46454	0.0014
Zm00001d017951	12.3141	1.87399	-2.71613	5e-05
Zm00001d017956	99.4189	44.9357	-1.14566	0.01685
Zm00001d017964	1.98413	0.888365	-1.15928	0.0173
Zm00001d017976	2.45433	0.0861153	-4.83292	0.0499
Zm00001d017978	2.65165	20.5445	2.95379	5e-05
Zm00001d017983	1.11424	7.31904	2.71559	5e-05
Zm00001d017984	8.23707	39.8224	2.27338	5e-05
Zm00001d017987	1.16908	0.421159	-1.47294	0.0243
Zm00001d017992	9.08091	2.25204	-2.0116	0.00185
Zm00001d018049	16.6232	7.96178	-1.06204	0.04615
Zm00001d018058	0.593054	4.92216	3.05305	0.00055
Zm00001d018065	1.12899	8.21556	2.86333	0.00015
Zm00001d018066	8.93776	3.46488	-1.36711	0.0124
Zm00001d018087	3.07613	0.399519	-2.94478	0.00685
Zm00001d018102	1.29543	0.601183	-1.10755	0.042
Zm00001d018107	6.78375	153.177	4.49697	5e-05
Zm00001d018122	12.7531	4.4885	-1.50654	0.00105
Zm00001d018133	1.0776	0.381537	-1.49792	0.0026
Zm00001d018150	9.03539	2.33011	-1.95519	0.0066
Zm00001d018190	4.57898	11.9668	1.38595	0.0061
Zm00001d018191	0.37828	17.4009	5.52357	0.0424
Zm00001d018204	27.8703	12.6896	-1.13508	0.00215
Zm00001d018206	12.1054	3.67268	-1.72075	0.0001
Zm00001d018211	58.9878	118.415	1.00536	0.00325
Zm00001d018219	4.53687	1.98969	-1.18916	0.0075
Zm00001d018247	102.546	35.9084	-1.51388	5e-05
Zm00001d018282	51.4149	23.2082	-1.14755	0.00115
Zm00001d018298	14.0153	6.61411	-1.08339	0.01715
Zm00001d018326	39.8959	102.488	1.36114	0.0002
Zm00001d018350	2.16959	7.19047	1.72866	0.0015
Zm00001d018388	112.885	16.9913	-2.73199	5e-05
Zm00001d018407	14.8445	4.71281	-1.65527	0.0004
Zm00001d018429	291.667	114.79	-1.34532	0.00035
Zm00001d018430	1.56496	0.444693	-1.81524	0.0006
Zm00001d018623	127.879	47.9839	-1.41416	0.00025
Zm00001d018627	102.534	43.3978	-1.24041	0.001
Zm00001d018628	27.6647	5.87042	-2.23651	0.00015
Zm00001d018629	303.887	75.1425	-2.01584	5e-05
Zm00001d018631	21.0868	7.8732	-1.42132	0.00345
Zm00001d018685	1.7553	0.68735	-1.3526	0.04085
Zm00001d018700	3.31753	1.00554	-1.72214	0.0066
Zm00001d018701	4.33295	0.118019	-5.19825	0.0037
Zm00001d018727	14.6907	1.83388	-3.00193	5e-05
Zm00001d018734	18.844	3.12651	-2.59148	0.00445
Zm00001d018738	882.112	40.0227	-4.46207	5e-05
Zm00001d018746	9.37003	1.41243	-2.72987	5e-05
Zm00001d018756	18.4078	7.799	-1.23896	0.00125
Zm00001d018786	1.52722	0.664525	-1.20051	0.0182
Zm00001d018789	0.186229	1.06736	2.5189	0.00285
Zm00001d018799	30.4023	71.7496	1.23879	0.00025
Zm00001d018819	0.227003	1.45897	2.68417	0.01935
Zm00001d018822	40.2799	18.7825	-1.10067	0.003
Zm00001d018826	47.8021	20.4987	-1.22154	0.0028
Zm00001d018827	5.44743	1.6899	-1.68863	0.01295
Zm00001d018846	181.384	47.3676	-1.93708	5e-05
Zm00001d018883	0.501358	1.39974	1.48124	0.0066
Zm00001d018925	1.64092	3.37567	1.04067	0.04815
Zm00001d018931	0.671253	2.01153	1.58336	0.04565
Zm00001d018954	1.02226	4.19064	2.0354	0.00245
Zm00001d018964	0.763047	2.41012	1.65926	0.004
Zm00001d018965	14.653	4.43309	-1.72481	0.00025
Zm00001d018966	7.67319	2.914	-1.39682	0.0152
Zm00001d018973	8.88673	93.421	3.39402	5e-05
Zm00001d019034	322.134	780.609	1.27694	0.0002
Zm00001d019043	3.2415	1.405	-1.20609	0.0269
Zm00001d019045	30.1855	9.8314	-1.61839	0.00155
Zm00001d019057	42.9706	17.2606	-1.31587	0.00045
Zm00001d019061	0.440894	0.198614	-1.15047	0.0283
Zm00001d019149	4.33566	1.52605	-1.50645	0.00065
Zm00001d019163	96.4543	25.5852	-1.91453	5e-05
Zm00001d019165	2.30305	0.602121	-1.93542	0.00195
Zm00001d019207	68.7219	429.051	2.64231	5e-05
Zm00001d019220	1.95098	0.774281	-1.33327	0.0493
Zm00001d019222	8.89888	1.45629	-2.61132	0.014
Zm00001d019249	38.2105	14.8831	-1.36029	0.0022
Zm00001d019250	5.31076	1.86626	-1.50877	0.0046
Zm00001d019256	4.95746	2.18919	-1.1792	0.01475
Zm00001d019317	4.79446	11.1299	1.215	0.0018
Zm00001d019356	7.95762	2.91965	-1.44654	0.0003
Zm00001d019376	2.70169	8.21433	1.60428	5e-05
Zm00001d019411	5.73789	1.18959	-2.27005	5e-05
Zm00001d019413	6.35688	1.19823	-2.40742	5e-05
Zm00001d019453	2.95538	0.489206	-2.59483	0.01885
Zm00001d019457	47.6955	16.1311	-1.56401	0.00015
Zm00001d019507	8.45684	1.77986	-2.24835	5e-05
Zm00001d019510	13.2801	5.26697	-1.33422	0.0007
Zm00001d019563	2522.78	1201.46	-1.07023	0.00545
Zm00001d019565	147.402	25.2988	-2.54261	5e-05
Zm00001d019576	5.46779	2.55915	-1.09529	0.02925
Zm00001d019582	1.48631	4.20172	1.49925	0.0145
Zm00001d019597	3.8954	0.588247	-2.72728	0.00585
Zm00001d019605	7.0022	22.338	1.67362	0.00015
Zm00001d019613	34.3967	16.4595	-1.06335	0.00215
Zm00001d019629	131.655	62.807	-1.06777	0.00575
Zm00001d019677	15.8278	4.98437	-1.66698	0.00025
Zm00001d019700	0.762309	1.80476	1.24336	0.01615
Zm00001d019733	0.351014	1.34685	1.93999	0.0008
Zm00001d019752	4.09922	1.19647	-1.77657	0.00055
Zm00001d019759	36.203	15.8318	-1.19328	0.0011
Zm00001d019934	0.802147	0.238078	-1.75243	0.03165
Zm00001d020006	0.146503	0.648368	2.14588	0.0245
Zm00001d020017	10.2047	1.4001	-2.86564	5e-05
Zm00001d020057	62.7259	199.334	1.66805	5e-05
Zm00001d020133	31.5516	5.5403	-2.50968	0.003
Zm00001d020137	80.3087	380.67	2.24491	5e-05
Zm00001d020138	2.37747	0.48951	-2.28002	0.0018
Zm00001d020148	6.62682	1.76318	-1.91014	0.001
Zm00001d020158	5.9789	2.67215	-1.16188	0.0156
Zm00001d020163	30.598	0.795932	-5.26465	5e-05
Zm00001d020225	0.690866	1.81102	1.39033	0.00985
Zm00001d020251	4.81738	17.2009	1.83616	0.00105
Zm00001d020257	0.394748	5.95902	3.91607	0.00195
Zm00001d020264	362.22	153.912	-1.23476	0.00065
Zm00001d020265	2.48973	19.2751	2.95268	0.00075
Zm00001d020303	7.46971	15.0692	1.01248	0.01495
Zm00001d020306	39.1123	9.33322	-2.06718	5e-05
Zm00001d020348	24.6545	8.82089	-1.48286	0.00065
Zm00001d020351	5.13674	0.582409	-3.14075	5e-05
Zm00001d020378	4.71287	2.01416	-1.22643	0.01715
Zm00001d020401	2.43649	0.577024	-2.0781	0.0342
Zm00001d020403	0.804383	3.45275	2.10179	0.00155
Zm00001d020443	6.26274	1.87262	-1.74173	0.02205
Zm00001d020457	8.29939	3.90861	-1.08635	0.0241
Zm00001d020463	32.6315	8.60672	-1.92273	5e-05
Zm00001d020470	3.67979	36.2064	3.29855	5e-05
Zm00001d020496	9.45219	34.2934	1.85921	5e-05
Zm00001d020497	106.289	52.9959	-1.00405	0.00355
Zm00001d020521	2.27429	4.72437	1.0547	0.03325
Zm00001d020557	88.1613	42.8431	-1.04108	0.00175
Zm00001d020580	52.4036	26.0487	-1.00846	0.0364
Zm00001d020583	13.4307	1.80327	-2.89685	5e-05
Zm00001d020607	67.3524	21.7476	-1.63087	5e-05
Zm00001d020623	36.1477	12.857	-1.49134	0.0003
Zm00001d020628	31.5321	13.2749	-1.24812	0.0018
Zm00001d020638	0.187787	0.523745	1.47977	0.04315
Zm00001d020641	24.6205	11.6234	-1.08282	0.00555
Zm00001d020673	105.066	36.2257	-1.53622	5e-05
Zm00001d020674	3.57385	0.992678	-1.84808	0.0007
Zm00001d020685	7.07071	2.74721	-1.36389	0.007
Zm00001d020687	44.1259	21.1851	-1.05858	0.0042
Zm00001d020697	8.81212	2.84073	-1.63323	0.00015
Zm00001d020708	0.886357	2.63302	1.57076	0.0028
Zm00001d020725	3.23762	0.682017	-2.24705	0.0079
Zm00001d020732	17.9884	5.96577	-1.59229	0.0005
Zm00001d020738	19.7231	7.63843	-1.36854	0.0017
Zm00001d020740	29.6185	3.5066	-3.07835	5e-05
Zm00001d020741	17.6584	6.17564	-1.51569	0.0003
Zm00001d020780	55.7144	13.3249	-2.06392	5e-05
Zm00001d020791	4.08308	1.23991	-1.71943	0.0055
Zm00001d020804	125.278	50.3961	-1.31375	0.0001
Zm00001d020808	13.8026	41.524	1.589	0.0001
Zm00001d020837	2.83505	0.766396	-1.88721	0.039
Zm00001d020838	2.3749	4.95493	1.061	0.0391
Zm00001d020861	58.9711	14.8525	-1.9893	5e-05
Zm00001d020886	4.70387	0.188384	-4.6421	0.0043
Zm00001d020887	1.61995	0.148828	-3.44423	0.00715
Zm00001d020915	2.74744	5.82613	1.08445	0.02885
Zm00001d020948	14.4088	6.22709	-1.21032	0.00365
Zm00001d020968	0.253629	17.7349	6.12772	0.04785
Zm00001d020969	0.528122	1.64699	1.64089	0.00225
Zm00001d020974	11.3666	1.24073	-3.19555	5e-05
Zm00001d020984	77.8899	11.1302	-2.80696	5e-05
Zm00001d021026	2.11378	0.132966	-3.9907	0.006
Zm00001d021047	6.30963	3.02576	-1.06026	0.03595
Zm00001d021093	2.39689	0.603017	-1.99089	0.04805
Zm00001d021150	1.02132	0.273102	-1.90292	0.0207
Zm00001d021167	0.120982	1.15696	3.25747	0.02105
Zm00001d021168	1.14823	6.23483	2.44094	5e-05
Zm00001d021181	10.6849	4.69363	-1.1868	0.0073
Zm00001d021192	8.84336	2.04867	-2.10991	0.00965
Zm00001d021207	1.2267	128.855	6.71482	5e-05
Zm00001d021208	6.43072	450.225	6.12952	5e-05
Zm00001d021221	7.01713	19.4451	1.47045	0.0003
Zm00001d021242	22.9622	10.8745	-1.07832	0.0058
Zm00001d021268	10.7029	2.3615	-2.18023	5e-05
Zm00001d021288	56.7376	11.0735	-2.35719	5e-05
Zm00001d021291	17.5487	63.4877	1.85511	5e-05
Zm00001d021294	1.25053	0.371549	-1.75091	0.03005
Zm00001d021298	0.77281	2.2933	1.56924	0.0435
Zm00001d021300	216.009	36.142	-2.57934	5e-05
Zm00001d021318	385.442	169.765	-1.18298	0.0017
Zm00001d021336	2.97305	6.50422	1.12943	0.0207
Zm00001d021393	1.91154	0.744466	-1.36046	0.01335
Zm00001d021410	9.10473	22.3701	1.29688	0.0005
Zm00001d021452	2.84461	8.93887	1.65186	0.00015
Zm00001d021459	47.8832	2.35383	-4.34643	0.0015
Zm00001d021487	0.765885	0.123773	-2.62943	0.01385
Zm00001d021491	1.17171	0.265092	-2.14405	0.00315
Zm00001d021545	2.48612	0.66668	-1.89883	0.0006
Zm00001d021572	54.5847	14.0556	-1.95736	0.00055
Zm00001d021576	7.68816	2.28277	-1.75185	0.00025
Zm00001d021577	33.4563	14.1598	-1.24048	0.0004
Zm00001d021653	181.747	81.878	-1.15039	0.00105
Zm00001d021654	3.00842	1.02551	-1.55267	0.02625
Zm00001d021665	35.4985	593.478	4.06337	5e-05
Zm00001d021682	0.444087	0.113737	-1.96514	0.0463
Zm00001d021688	1.39569	0.219452	-2.66901	0.00665
Zm00001d021697	0.730124	2.55909	1.80942	0.0071
Zm00001d021699	3.08867	8.4829	1.45757	0.0035
Zm00001d021707	73.498	30.9777	-1.24648	0.001
Zm00001d021737	13.0363	3.77515	-1.78793	5e-05
Zm00001d021761	1.40136	0.275422	-2.34712	0.0158
Zm00001d021781	3.11767	0.630271	-2.30643	0.0017
Zm00001d021816	6.46416	118.585	4.19731	5e-05
Zm00001d021836	0.357704	1.42061	1.98967	0.0488
Zm00001d021839	19.6157	67.7818	1.78889	5e-05
Zm00001d021883	0.385231	1.55262	2.01091	0.00365
Zm00001d021892	0.458403	3.73126	3.02497	0.00625
Zm00001d021895	0.662495	0.191504	-1.79054	0.028
Zm00001d021896	4.783	0.922744	-2.37391	0.0001
Zm00001d021897	2.81324	0.24709	-3.50913	0.00015
Zm00001d021901	8.9919	0.935502	-3.26481	0.00395
Zm00001d021936	24.7112	8.76109	-1.49598	5e-05
Zm00001d021938	63.0118	162.362	1.36552	0.00035
Zm00001d021946	0.766116	4.23763	2.46762	0.0003
Zm00001d021948	3.6291	9.26982	1.35293	0.0026
Zm00001d021951	54.7312	23.6689	-1.20937	0.00035
Zm00001d021952	7.50189	52.0236	2.79384	5e-05
Zm00001d022003	1.34635	0.402207	-1.74305	0.01345
Zm00001d022032	19.4888	7.69753	-1.34018	0.00255
Zm00001d022052	6.20018	2.45448	-1.33689	0.0044
Zm00001d022066	1.41452	0.326173	-2.11661	0.00255
Zm00001d022078	0.509159	2.57286	2.33719	0.00385
Zm00001d022081	4.0474	1.88575	-1.10186	0.0353
Zm00001d022101	3.7353	0.617238	-2.59733	0.00375
Zm00001d022110	24.6679	10.6621	-1.21015	0.00265
Zm00001d022122	6.61829	2.29781	-1.5262	0.0004
Zm00001d022130	15.1092	31.7103	1.06953	0.0465
Zm00001d022168	3.3984	1.49863	-1.18121	0.033
Zm00001d022191	7.69576	0.987585	-2.96209	0.0055
Zm00001d022228	2.24143	0.282831	-2.9864	0.0148
Zm00001d022242	128.134	36.8476	-1.79801	5e-05
Zm00001d022247	4.27655	1.58988	-1.42753	0.0068
Zm00001d022326	26.4495	9.30369	-1.50737	0.00045
Zm00001d022337	9.47519	4.29257	-1.14231	0.0208
Zm00001d022394	0.0950707	12.6903	7.0605	0.00045
Zm00001d022403	100.269	48.3059	-1.0536	0.00455
Zm00001d022420	584.155	1474.66	1.33596	0.00035
Zm00001d022421	803.91	1872.59	1.21993	0.00075
Zm00001d022435	2.74323	28.2091	3.36221	5e-05
Zm00001d022439	0.589309	0.116136	-2.34321	0.01465
Zm00001d022451	21.9601	95.3783	2.11878	5e-05
Zm00001d022457	26.7661	5.53993	-2.27247	5e-05
Zm00001d022461	0.330847	42.4817	7.00453	0.001
Zm00001d022500	2.98753	1.15817	-1.36711	0.0108
Zm00001d022514	1.37942	0.471152	-1.5498	0.04155
Zm00001d022516	663.856	1748.15	1.39689	0.0001
Zm00001d022546	25.837	10.0243	-1.36593	0.00515
Zm00001d022557	448.706	1082.3	1.27026	0.00025
Zm00001d022560	0.558298	1.27909	1.19601	0.0207
Zm00001d022561	155.108	313.246	1.01402	0.005
Zm00001d022569	127.551	731.13	2.51905	5e-05
Zm00001d022590	4.83757	9.83063	1.023	0.0243
Zm00001d022607	10.2918	1.72833	-2.57404	0.00285
Zm00001d022616	2.6737	5.48297	1.03612	0.04585
Zm00001d022618	9.04465	3.80382	-1.24962	0.0232
Zm00001d022628	17.1022	7.33937	-1.22046	0.00235
Zm00001d022650	1.66998	12.9235	2.95209	0.0003
Zm00001d022665	2.30144	4.99484	1.1179	0.00815
Zm00001d022718	6.12624	2.18251	-1.48902	0.0294
Zm00001d023090	0.183205	0.917561	2.32434	0.0433
Zm00001d023273	0.305454	0.956344	1.64657	0.0156
Zm00001d023277	155.318	56.2652	-1.46491	5e-05
Zm00001d023282	2.54181	0.884434	-1.52303	0.02535
Zm00001d023317	12.4748	6.0589	-1.04189	0.0025
Zm00001d023335	15.5631	6.0589	-1.361	0.01225
Zm00001d023341	32.1163	10.0069	-1.68231	0.00035
Zm00001d023343	895.915	145.991	-2.61748	5e-05
Zm00001d023372	0.528434	0.187186	-1.49725	0.04495
Zm00001d023384	113.59	28.8387	-1.97776	5e-05
Zm00001d023434	32.4441	15.3299	-1.08161	0.00195
Zm00001d023459	10.4494	4.64092	-1.17094	0.00765
Zm00001d023461	40.4922	13.4718	-1.58771	0.00225
Zm00001d023462	1.85583	3.82293	1.04261	0.0209
Zm00001d023468	94.4727	31.125	-1.60183	5e-05
Zm00001d023480	1.18161	0.0807644	-3.87089	0.03705
Zm00001d023516	5704.27	14520	1.34792	0.0003
Zm00001d023529	526.839	236.611	-1.15484	0.0013
Zm00001d023536	88.359	37.8948	-1.22138	0.00025
Zm00001d023579	44.4279	98.3666	1.1467	0.0008
Zm00001d023592	39.6534	92.6204	1.22388	0.0008
Zm00001d023596	27.4168	60.6582	1.14564	0.0012
Zm00001d023608	13.0106	2.26821	-2.52006	5e-05
Zm00001d023611	2.15036	0.189559	-3.50386	0.003
Zm00001d023620	19.0993	7.87362	-1.27842	0.00285
Zm00001d023664	15.6766	5.64151	-1.47446	0.00065
Zm00001d023720	1.19685	0.21866	-2.45248	0.0331
Zm00001d023735	28.4859	13.5076	-1.07648	0.00925
Zm00001d023767	3.16971	1.27002	-1.3195	0.04725
Zm00001d023799	5.78487	2.3946	-1.2725	0.01225
Zm00001d023803	7.37939	2.53993	-1.53871	0.00685
Zm00001d023811	2.15278	0.503064	-2.09739	0.0299
Zm00001d023853	5.07899	1.45345	-1.80506	0.00085
Zm00001d023923	2.2915	1.03918	-1.14084	0.02655
Zm00001d023945	0.828598	0.0579607	-3.83752	0.0026
Zm00001d024027	16.4489	6.55782	-1.3267	0.00235
Zm00001d024037	34.9723	73.4569	1.07068	0.01645
Zm00001d024049	0.89119	0.322397	-1.46689	0.0098
Zm00001d024200	45.2675	15.587	-1.53813	0.0001
Zm00001d024213	14.0289	69.5626	2.30991	5e-05
Zm00001d024251	5.37997	2.04605	-1.39475	0.00285
Zm00001d024252	5.01619	2.35646	-1.08997	0.04155
Zm00001d024258	2.07392	0.495919	-2.06419	0.02375
Zm00001d024265	20.2756	3.3954	-2.57809	5e-05
Zm00001d024294	63.5826	28.2819	-1.16875	0.0006
Zm00001d024352	1.10041	0.181637	-2.59891	0.04325
Zm00001d024376	2.98921	13.8751	2.21466	0.00025
Zm00001d024409	24.3364	10.2942	-1.24129	0.00025
Zm00001d024509	1.27871	0.287649	-2.15231	0.0449
Zm00001d024522	3.35466	21.9714	2.71139	5e-05
Zm00001d024525	15.8317	6.58859	-1.26477	0.0007
Zm00001d024543	1.26929	0.471883	-1.42752	0.02
Zm00001d024583	10.8479	29.1328	1.42523	0.0001
Zm00001d024637	1.99769	0.567941	-1.81452	0.00075
Zm00001d024669	3.22574	0.292249	-3.46436	0.01775
Zm00001d024672	10.6481	2.59679	-2.0358	0.0001
Zm00001d024763	14.7756	4.59872	-1.68392	5e-05
Zm00001d024767	649.443	279.968	-1.21394	0.0037
Zm00001d024768	2.90424	1.20144	-1.2734	0.0217
Zm00001d024786	25.5072	12.3716	-1.04387	0.01055
Zm00001d024808	0.885444	3.20456	1.85565	0.00115
Zm00001d024873	1.10427	0.445296	-1.31025	0.0469
Zm00001d024913	15.8575	6.2453	-1.34433	0.01495
Zm00001d024926	34.4576	69.6743	1.0158	0.02915
Zm00001d024960	28.7491	2.08406	-3.78605	5e-05
Zm00001d024961	7.68829	0.858694	-3.16245	5e-05
Zm00001d024962	0.840376	0.201207	-2.06235	0.03285
Zm00001d024996	53.7901	12.6729	-2.08559	5e-05
Zm00001d025012	1.54474	0.0612551	-4.65639	5e-05
Zm00001d025016	40.9423	7.1293	-2.52176	5e-05
Zm00001d025035	5.84084	1.58006	-1.8862	5e-05
Zm00001d025043	6.11793	1.80285	-1.76277	5e-05
Zm00001d025047	14.9881	39.3552	1.39274	0.0007
Zm00001d025055	1.23156	0.235863	-2.38446	0.0063
Zm00001d025057	20.1536	2.51127	-3.00455	5e-05
Zm00001d025065	3.0824	0.475267	-2.69724	0.00075
Zm00001d025103	5.34274	2.05945	-1.37532	0.00175
Zm00001d025249	8.15024	3.31289	-1.29875	0.00545
Zm00001d025253	2.25225	0.596839	-1.91595	0.0008
Zm00001d025296	2.82178	0.487659	-2.53266	0.00455
Zm00001d025319	3.06775	8.18744	1.41623	0.0024
Zm00001d025360	10.7123	5.04227	-1.08713	0.0313
Zm00001d025362	49.667	21.419	-1.2134	0.00175
Zm00001d025374	6.65381	1.52272	-2.12752	0.00225
Zm00001d025379	7.69331	3.71894	-1.04871	0.0225
Zm00001d025401	1823.62	737.157	-1.30676	0.002
Zm00001d025437	6.82232	2.69873	-1.33798	0.0362
Zm00001d025533	15.0415	6.45789	-1.21982	0.005
Zm00001d025572	4.1704	0.919193	-2.18175	0.00025
Zm00001d025612	52.3521	15.6947	-1.73797	5e-05
Zm00001d025654	4.62518	15.2297	1.71931	0.0015
Zm00001d025707	7.36612	63.8232	3.1151	5e-05
Zm00001d025711	25.5498	9.81286	-1.38057	0.00395
Zm00001d025761	23.1381	4.09529	-2.49823	5e-05
Zm00001d025812	7.21929	3.33242	-1.11529	0.00915
Zm00001d025814	29.106	2.47439	-3.55618	5e-05
Zm00001d025818	1.19779	0.166837	-2.84386	0.0179
Zm00001d025831	44.9368	15.069	-1.57631	5e-05
Zm00001d025922	7.46119	1.88139	-1.98761	0.00065
Zm00001d026002	13.5318	1.62411	-3.05863	0.0073
Zm00001d026012	3.60657	7.74152	1.10199	0.04035
Zm00001d026017	0.386931	11.652	4.91235	0.00035
Zm00001d026018	9.37949	36.12	1.94522	5e-05
Zm00001d026038	1.24062	0.083211	-3.89814	0.0407
Zm00001d026042	4.81535	0.848279	-2.50503	5e-05
Zm00001d026051	0.964061	0.241585	-1.99659	0.01105
Zm00001d026060	0.868111	14.2187	4.03376	5e-05
Zm00001d026064	2.91315	1.17982	-1.30402	0.0167
Zm00001d026076	2.10624	6.17407	1.55155	0.0011
Zm00001d026084	2.74717	13.2071	2.26529	5e-05
Zm00001d026094	16.4071	5.4657	-1.58584	0.0003
Zm00001d026121	86.0598	42.328	-1.02373	0.00225
Zm00001d026135	0.217291	0.818247	1.91291	0.009
Zm00001d026139	24.441	55.9347	1.19444	0.0015
Zm00001d026147	1.0396	0.142718	-2.8648	0.00285
Zm00001d026194	40.4272	14.834	-1.44642	5e-05
Zm00001d026224	14.3834	29.8191	1.05183	0.0154
Zm00001d026240	2.84332	13.9286	2.29241	5e-05
Zm00001d026260	3.42032	1.57331	-1.12033	0.0395
Zm00001d026271	28.1124	126.882	2.17421	5e-05
Zm00001d026382	2.02789	0.839158	-1.27296	0.0198
Zm00001d026383	2.8373	1.05567	-1.42636	0.00485
Zm00001d026414	507.363	249.805	-1.02222	0.00265
Zm00001d026426	3.46896	0.576865	-2.5882	5e-05
Zm00001d026493	12.9673	1.0255	-3.66048	0.0004
Zm00001d026530	13.1683	1.76533	-2.89906	0.02805
Zm00001d026594	6.33389	2.43682	-1.37809	0.0062
Zm00001d026606	1.01335	0.241391	-2.06969	0.0208
Zm00001d026633	1.81845	4.7288	1.37877	0.01205
Zm00001d026657	0.440982	16.8725	5.25781	0.00125
Zm00001d026662	81.4763	321.233	1.97917	5e-05
Zm00001d026664	36.517	7.21046	-2.3404	5e-05
Zm00001d026678	17.5274	5.38365	-1.70295	5e-05
Zm00001d026702	18.7459	9.32794	-1.00695	0.007
Zm00001d026712	2.44008	0.621191	-1.97382	0.00185
Zm00001d026721	10.1116	4.24375	-1.2526	0.02325
Zm00001d027141	1.11496	4.58877	2.04112	0.0475
Zm00001d027268	29.672	9.99845	-1.56932	0.00175
Zm00001d027323	410.495	205.032	-1.00152	0.0044
Zm00001d027325	23.7041	11.2454	-1.0758	0.00405
Zm00001d027361	7.20379	17.993	1.32061	0.00135
Zm00001d027363	8.39348	3.75133	-1.16187	0.0082
Zm00001d027375	15.5099	5.03948	-1.62184	0.00425
Zm00001d027387	11.3314	104.536	3.2056	5e-05
Zm00001d027412	24.3086	52.8372	1.12009	0.00655
Zm00001d027421	45.7218	21.2618	-1.10462	0.00265
Zm00001d027430	6.99611	3.31822	-1.07614	0.0124
Zm00001d027436	13.7465	4.89051	-1.49101	5e-05
Zm00001d027449	60.4719	23.5666	-1.35952	0.0005
Zm00001d027457	30.2097	8.22303	-1.87727	0.0159
Zm00001d027462	0.571782	1.34448	1.23351	0.0218
Zm00001d027518	17.6388	8.78166	-1.00619	0.014
Zm00001d027524	119.885	3.60635	-5.05497	5e-05
Zm00001d027525	38.1602	4.33824	-3.13689	5e-05
Zm00001d027532	16.04	38.5309	1.26434	0.00095
Zm00001d027548	2.39589	10.6903	2.15766	0.00015
Zm00001d027555	2.25495	0.413716	-2.44638	0.0008
Zm00001d027581	31.4865	15.6504	-1.00853	0.00925
Zm00001d027593	5.73076	0.804305	-2.83291	5e-05
Zm00001d027596	19.5955	42.1128	1.10373	0.0016
Zm00001d027597	14.0187	6.77574	-1.0489	0.02055
Zm00001d027601	5.05237	0.353391	-3.83762	0.00025
Zm00001d027677	2.49608	1.20789	-1.04718	0.0362
Zm00001d027703	5.81676	2.40474	-1.27433	0.02275
Zm00001d027708	2.73741	19.3924	2.82461	5e-05
Zm00001d027710	0.632366	8.77907	3.79524	5e-05
Zm00001d027742	136.141	24.3355	-2.48396	5e-05
Zm00001d027834	1.8026	4.75098	1.39814	0.0125
Zm00001d027853	0.367822	1.4313	1.96025	0.04945
Zm00001d027863	3.62517	1.27192	-1.51105	0.00615
Zm00001d027875	8.6338	2.44434	-1.82055	0.00075
Zm00001d027877	1.61497	3.96456	1.29566	0.0454
Zm00001d027900	5.78993	17.7257	1.61422	0.0004
Zm00001d027901	8.37709	48.633	2.53742	0.0001
Zm00001d027929	127.706	314.861	1.30189	0.00015
Zm00001d027946	6.06069	1.96065	-1.62815	0.0009
Zm00001d027988	3.80693	40.882	3.42477	0.00405
Zm00001d027992	27.5819	62.8916	1.18915	0.00705
Zm00001d027996	13.2802	3.04272	-2.12584	5e-05
Zm00001d028004	0.483127	1.29555	1.42309	0.02625
Zm00001d028017	0.375592	1.65052	2.13568	0.03745
Zm00001d028064	95.1953	34.6272	-1.45898	0.0001
Zm00001d028093	8.45157	33.8614	2.00235	5e-05
Zm00001d028116	109.139	6.91665	-3.97996	5e-05
Zm00001d028154	17.6997	41.522	1.23015	0.0009
Zm00001d028164	31.4599	66.6112	1.08225	0.00385
Zm00001d028185	3.15386	7.58907	1.26681	0.00675
Zm00001d028186	28.689	14.2056	-1.01403	0.0053
Zm00001d028214	8.82059	2.96473	-1.57298	0.00045
Zm00001d028221	21.6586	10.4121	-1.05668	0.0032
Zm00001d028230	168.341	56.2979	-1.58023	5e-05
Zm00001d028258	18.6117	6.41911	-1.53576	5e-05
Zm00001d028273	67.6136	23.5648	-1.52068	5e-05
Zm00001d028296	18.2179	8.58849	-1.08488	0.00445
Zm00001d028299	21.9695	7.61218	-1.52912	5e-05
Zm00001d028307	3.45672	9.36787	1.43832	0.00175
Zm00001d028309	2.02187	4.11141	1.02394	0.0392
Zm00001d028317	0.311668	0.894826	1.5216	0.0189
Zm00001d028331	31.7095	12.5037	-1.34256	0.0004
Zm00001d028357	12.0913	1.64122	-2.88114	0.00185
Zm00001d028362	34.4965	15.7738	-1.12892	0.0189
Zm00001d028367	39.4362	16.4374	-1.26254	0.00095
Zm00001d028389	25.8469	7.77861	-1.73241	0.00045
Zm00001d028391	10.4225	5.06023	-1.04243	0.00565
Zm00001d028392	247.514	110.908	-1.15815	0.00105
Zm00001d028399	133.352	44.2857	-1.59032	5e-05
Zm00001d028404	38.283	3.29336	-3.53907	0.00015
Zm00001d028406	2.07804	16.4799	2.98742	5e-05
Zm00001d028414	15.6553	7.52716	-1.05647	0.0187
Zm00001d028415	15.2195	5.07596	-1.58417	0.0001
Zm00001d028457	3.21566	10.6924	1.7334	0.00075
Zm00001d028465	52.0061	13.7447	-1.91981	5e-05
Zm00001d028469	19.1447	3.58043	-2.41874	0.0004
Zm00001d028505	31.0727	12.0398	-1.36784	0.00175
Zm00001d028510	25.1784	53.9682	1.09992	0.00215
Zm00001d028534	4.53248	10.3273	1.18809	0.01125
Zm00001d028561	12.4611	3.26042	-1.9343	0.0166
Zm00001d028574	2.68384	25.3435	3.23924	5e-05
Zm00001d028590	11.2293	4.48342	-1.3246	0.01
Zm00001d028686	31.7535	14.5281	-1.12807	0.00145
Zm00001d028693	12.9248	62.4673	2.27296	5e-05
Zm00001d028718	3.74629	0.315461	-3.56993	0.02915
Zm00001d028752	9.69948	28.3558	1.54767	5e-05
Zm00001d028754	9.22921	44.7066	2.27621	5e-05
Zm00001d028775	10.7133	5.15545	-1.05523	0.019
Zm00001d028793	68.7323	21.6901	-1.66395	0.0001
Zm00001d028806	57.8517	224.831	1.95841	5e-05
Zm00001d028814	5.20312	2.09247	-1.31417	0.0347
Zm00001d028819	1.64277	0.560991	-1.55008	0.02265
Zm00001d028820	19.0475	9.50591	-1.0027	0.0147
Zm00001d028830	0.218278	0.804551	1.88202	0.01555
Zm00001d028912	6.07721	2.1509	-1.49847	0.0045
Zm00001d028930	0.655971	2.14273	1.70775	0.01385
Zm00001d028941	4.81589	16.5277	1.77901	0.01085
Zm00001d028948	36.4574	74.988	1.04045	0.00665
Zm00001d028957	4.35293	1.08449	-2.00498	0.00485
Zm00001d028962	25.0866	11.9446	-1.07056	0.0088
Zm00001d028968	260.247	10.0791	-4.69044	5e-05
Zm00001d028975	0.432301	0.938115	1.11773	0.01935
Zm00001d028992	108.239	26.0856	-2.05289	5e-05
Zm00001d028995	11.8144	25.3057	1.09891	0.00325
Zm00001d029012	8.27207	2.80362	-1.56096	0.0003
Zm00001d029028	46.6719	245.926	2.3976	5e-05
Zm00001d029061	42.4748	15.6688	-1.43872	5e-05
Zm00001d029087	2.70783	6.46043	1.25449	0.0406
Zm00001d029099	98.9784	13.9616	-2.82564	5e-05
Zm00001d029242	46.7243	18.6354	-1.32613	0.0006
Zm00001d029243	0.672331	0.182636	-1.8802	0.04355
Zm00001d029247	3.90786	1.37565	-1.50627	0.00185
Zm00001d029274	3.83305	0.144977	-4.7246	0.016
Zm00001d029286	0.57437	0.225927	-1.34613	0.04275
Zm00001d029314	13.8258	4.14309	-1.73858	0.0001
Zm00001d029339	44.5734	5.99373	-2.89466	5e-05
Zm00001d029359	0.445689	1.40083	1.65217	0.0439
Zm00001d029371	8.00235	128.545	4.0057	5e-05
Zm00001d029373	1.13798	5.61793	2.30356	5e-05
Zm00001d029383	6.4188	3.13185	-1.03529	0.0339
Zm00001d029387	68.969	290.028	2.07217	5e-05
Zm00001d029388	1222.38	2774.77	1.18268	0.0006
Zm00001d029389	10.9267	22.0204	1.01098	0.00665
Zm00001d029397	24.0088	11.243	-1.09454	0.0049
Zm00001d029410	31.3472	13.4362	-1.22221	0.00075
Zm00001d029447	132.97	8.45321	-3.97546	5e-05
Zm00001d029460	8.77944	2.98313	-1.5573	0.01355
Zm00001d029501	6.26049	0.215818	-4.85839	0.02315
Zm00001d029505	51.4393	16.7642	-1.61748	0.00035
Zm00001d029516	4.8826	2.16528	-1.17309	0.00775
Zm00001d029524	3.8735	8.90928	1.20167	0.01165
Zm00001d029526	0.291594	0.937099	1.68424	0.03085
Zm00001d029545	1.87787	5.96272	1.66687	0.00405
Zm00001d029566	1.09887	4.44686	2.01677	0.00195
Zm00001d029570	16.2841	4.77884	-1.76873	5e-05
Zm00001d029583	6.07022	2.47957	-1.29166	0.02925
Zm00001d029619	5.61477	1.61917	-1.79397	0.00125
Zm00001d029625	82.4763	38.8088	-1.0876	0.00255
Zm00001d029628	42.8667	16.8294	-1.34887	0.00195
Zm00001d029673	23.9418	48.7837	1.02687	0.00405
Zm00001d029688	35.8592	17.7865	-1.01156	0.00385
Zm00001d029696	7.424	17.6968	1.25322	0.00245
Zm00001d029706	289.244	121.389	-1.25264	0.00155
Zm00001d029708	1.98046	12.6522	2.67548	0.0005
Zm00001d029714	5.25825	2.25754	-1.21983	0.00765
Zm00001d029716	331.182	124.343	-1.41329	5e-05
Zm00001d029720	30.2798	10.8911	-1.4752	0.0027
Zm00001d029772	21.5063	47.2649	1.13601	0.00095
Zm00001d029794	923.649	72.3825	-3.67363	5e-05
Zm00001d029801	12.2146	26.025	1.09129	0.0077
Zm00001d029829	6.67361	1.12334	-2.57067	5e-05
Zm00001d029847	2.81332	0.467165	-2.59027	0.00085
Zm00001d029855	39.1007	81.6438	1.06215	0.00175
Zm00001d029892	33.8921	5.10081	-2.73215	5e-05
Zm00001d029934	4.11486	18.3372	2.15586	5e-05
Zm00001d029975	2.30387	0.955067	-1.27039	0.03215
Zm00001d030004	9.28345	1.18149	-2.97405	0.00085
Zm00001d030016	1.34271	0.413148	-1.70041	0.00505
Zm00001d030023	0.88206	4.00379	2.18242	0.00175
Zm00001d030037	2.0416	0.75824	-1.42897	0.01895
Zm00001d030038	14.3255	2.52	-2.50708	5e-05
Zm00001d030096	1.29734	0.362781	-1.83839	0.00735
Zm00001d030108	4.26222	13.9635	1.71198	5e-05
Zm00001d030172	16.872	7.60766	-1.14911	0.0052
Zm00001d030191	29.6524	14.4236	-1.03971	0.00425
Zm00001d030207	6.33415	2.08177	-1.60534	0.00045
Zm00001d030308	2.18661	0.83239	-1.39336	0.0201
Zm00001d030343	2.80738	0.689136	-2.02636	0.00495
Zm00001d030346	30.348	83.2362	1.45561	0.00015
Zm00001d030348	26.4092	10.0677	-1.39131	0.0002
Zm00001d030507	2.0406	5.64271	1.46739	0.00435
Zm00001d030508	0.72672	1.8078	1.31477	0.02865
Zm00001d030530	14.7261	3.32064	-2.14885	0.0367
Zm00001d030548	6.95763	1.56616	-2.15136	0.0002
Zm00001d030555	1.36021	0.327112	-2.05597	0.00465
Zm00001d030579	45.1871	18.5756	-1.2825	0.0002
Zm00001d030682	2.64482	0.761907	-1.79548	0.01035
Zm00001d030759	11.9835	2.89559	-2.04913	5e-05
Zm00001d030784	1.5542	0.752016	-1.04734	0.04465
Zm00001d030795	0.566784	1.29364	1.19056	0.04575
Zm00001d030833	2.92042	0.640011	-2.19001	0.00835
Zm00001d030837	1.20126	0.430425	-1.48072	0.028
Zm00001d030858	0.392587	3.7975	3.27397	0.00655
Zm00001d030942	1.90323	0.517839	-1.87787	0.00285
Zm00001d030976	1.13564	0.168639	-2.75149	0.03425
Zm00001d030981	2.25968	0.271235	-3.0585	0.00015
Zm00001d030993	4.28545	12.6314	1.55949	0.00225
Zm00001d031019	6.86634	14.5395	1.08236	0.00565
Zm00001d031074	0.357452	1.15242	1.68884	0.0128
Zm00001d031092	1.31636	3.78795	1.52486	0.0026
Zm00001d031129	4.03153	10.6555	1.4022	0.00325
Zm00001d031152	51.9595	4.61191	-3.49395	0.0001
Zm00001d031158	1185.7	107.931	-3.45755	5e-05
Zm00001d031201	11.2117	26.5241	1.2423	0.00065
Zm00001d031212	2.8316	1.11332	-1.34675	0.01335
Zm00001d031213	79.8404	38.2079	-1.06325	0.0022
Zm00001d031220	39.9384	15.2852	-1.38564	0.0007
Zm00001d031221	35.0594	13.9212	-1.33252	0.00105
Zm00001d031222	14.3266	59.0554	2.04337	5e-05
Zm00001d031231	12.832	31.2481	1.28403	0.0016
Zm00001d031239	0.720689	2.41099	1.74218	0.00415
Zm00001d031257	20.219	3.52011	-2.52202	5e-05
Zm00001d031261	6.03089	1.51349	-1.99449	0.0023
Zm00001d031266	15.7539	6.66109	-1.24188	0.00595
Zm00001d031273	9.4424	3.56013	-1.40723	0.0109
Zm00001d031279	2.32733	0.869505	-1.42041	0.0233
Zm00001d031280	3.44611	1.15672	-1.57493	0.005
Zm00001d031290	15.9238	5.00658	-1.66929	0.03245
Zm00001d031300	8.17993	24.1219	1.56018	0.00015
Zm00001d031345	4.79313	0.52316	-3.19564	0.00305
Zm00001d031351	27.4059	5.63458	-2.28211	5e-05
Zm00001d031366	2.04904	0.355072	-2.52877	5e-05
Zm00001d031372	2.98759	0.677258	-2.1412	0.00025
Zm00001d031377	2.46033	0.349281	-2.81639	0.00045
Zm00001d031379	0.908022	0.179997	-2.33476	0.02385
Zm00001d031381	2.22872	0.274141	-3.02323	0.0117
Zm00001d031384	2.53499	0.48413	-2.38852	0.0016
Zm00001d031395	3.47134	1.15276	-1.5904	0.0009
Zm00001d031398	1.25947	0.421212	-1.5802	0.01985
Zm00001d031407	2.00441	0.177377	-3.49828	0.00035
Zm00001d031428	2.96425	0.475351	-2.6406	0.0006
Zm00001d031437	0.509435	0.145719	-1.80571	0.0261
Zm00001d031470	6.78569	16.5801	1.28888	0.00045
Zm00001d031485	0.780881	4.06799	2.38114	0.00025
Zm00001d031535	5.72051	2.54101	-1.17074	0.00365
Zm00001d031619	29.437	67.5329	1.19796	0.00035
Zm00001d031635	10.1933	39.6913	1.96121	5e-05
Zm00001d031666	3.34307	8.8514	1.40473	0.00325
Zm00001d031677	20.2596	6.4524	-1.6507	5e-05
Zm00001d031725	9.54045	39.0018	2.03141	5e-05
Zm00001d031769	2.85146	7.94671	1.47866	0.00045
Zm00001d031801	13.0368	4.91249	-1.40806	0.00185
Zm00001d031805	15.216	4.4913	-1.76039	0.001
Zm00001d031813	5.25192	15.6193	1.57242	0.00015
Zm00001d031875	2.39041	85.7312	5.16449	5e-05
Zm00001d031893	9.31087	4.33961	-1.10135	0.0046
Zm00001d031949	9.0689	3.50307	-1.37231	0.02335
Zm00001d031969	7.41506	3.01511	-1.29825	0.0065
Zm00001d031988	8.29845	3.97711	-1.06112	0.0091
Zm00001d032024	39.3612	16.4853	-1.25559	0.00045
Zm00001d032030	12.8663	4.22194	-1.60762	0.0188
Zm00001d032032	1.82254	0.668826	-1.44625	0.0244
Zm00001d032035	120.391	47.5198	-1.34113	0.00015
Zm00001d032079	0.528387	1.32428	1.32554	0.02635
Zm00001d032084	101.232	238.015	1.23339	0.0004
Zm00001d032102	2.86424	8.85256	1.62794	0.01515
Zm00001d032103	8.70488	4.00907	-1.11856	0.0082
Zm00001d032115	31.7265	8.10794	-1.96828	0.0006
Zm00001d032120	2.69331	68.2994	4.66442	5e-05
Zm00001d032138	9.52655	4.43989	-1.10143	0.0348
Zm00001d032155	138.286	54.0322	-1.35577	5e-05
Zm00001d032185	4.4909	1.81832	-1.3044	0.0116
Zm00001d032187	1.29839	4.72985	1.86507	0.00235
Zm00001d032222	237.283	59.6192	-1.99276	5e-05
Zm00001d032253	36.1796	13.2248	-1.45193	0.00025
Zm00001d032262	3.98513	1.16055	-1.77982	0.00075
Zm00001d032265	6.74564	3.10955	-1.11725	0.0286
Zm00001d032275	1.14163	0.361467	-1.65915	0.03935
Zm00001d032291	6.59853	54.7714	3.05321	5e-05
Zm00001d032292	131.644	52.748	-1.31945	0.00105
Zm00001d032295	22.0395	55.8186	1.34066	0.0007
Zm00001d032324	5.48115	1.35999	-2.01088	0.00195
Zm00001d032337	26.4745	13.0443	-1.02118	0.0067
Zm00001d032356	2.17096	0.512422	-2.08293	0.00095
Zm00001d032358	2.95252	0.660406	-2.16052	0.032
Zm00001d032368	3.85647	0.95494	-2.0138	0.00195
Zm00001d032372	9.05694	2.24178	-2.01438	0.01635
Zm00001d032400	15.2147	7.04822	-1.11014	0.00915
Zm00001d032408	0.0748224	0.451716	2.59387	0.02435
Zm00001d032409	2.89085	1.27915	-1.17631	0.0198
Zm00001d032458	78.8823	18.8507	-2.06509	5e-05
Zm00001d032459	24.84	12.2413	-1.0209	0.0041
Zm00001d032464	0.193172	0.471348	1.2869	0.00325
Zm00001d032467	1.5662	0.499568	-1.64852	0.03875
Zm00001d032475	342.942	991.827	1.53212	0.0001
Zm00001d032480	26.6213	66.0972	1.31201	5e-05
Zm00001d032485	16.6524	39.4115	1.24289	0.00135
Zm00001d032495	82.763	20.2024	-2.03446	5e-05
Zm00001d032517	74.7855	34.8708	-1.10074	0.00495
Zm00001d032527	69.9316	25.3828	-1.46209	5e-05
Zm00001d032550	14.0218	6.41476	-1.12821	0.00735
Zm00001d032557	4.05239	1.93754	-1.06455	0.038
Zm00001d032560	15.4358	45.7256	1.56672	5e-05
Zm00001d032608	12.9433	6.3245	-1.03318	0.0137
Zm00001d032618	65.393	12.1075	-2.43324	5e-05
Zm00001d032620	1.26425	7.0365	2.47658	0.00255
Zm00001d032626	5.97262	1.37379	-2.1202	0.02925
Zm00001d032643	6.33353	1.67521	-1.91867	0.00235
Zm00001d032650	2.58989	0.509263	-2.34641	0.0464
Zm00001d032686	11.1173	4.75891	-1.2241	0.00355
Zm00001d032691	62.7018	8.23502	-2.92866	5e-05
Zm00001d032734	6.97562	2.53936	-1.45785	0.00095
Zm00001d032740	7.92414	2.22846	-1.83021	5e-05
Zm00001d032810	5.87012	19.5007	1.73206	5e-05
Zm00001d032850	85.3844	7.47346	-3.51413	5e-05
Zm00001d032858	1.28156	0.464418	-1.4644	0.0151
Zm00001d032866	53.3595	22.122	-1.27026	0.00025
Zm00001d032869	8.44843	1.68921	-2.32233	5e-05
Zm00001d032870	7.14001	1.52476	-2.22734	5e-05
Zm00001d032873	14.4919	42.1572	1.54054	0.0004
Zm00001d032893	5.8986	17.5362	1.57189	0.0012
Zm00001d032919	8.55369	2.3897	-1.83972	0.0003
Zm00001d032926	255.367	105.187	-1.27961	0.00025
Zm00001d032946	14.0838	0.770559	-4.19198	0.00015
Zm00001d032947	5.06907	0.282134	-4.16727	0.01665
Zm00001d032992	16.4887	39.5045	1.26054	0.0006
Zm00001d032999	60.1434	164.019	1.44738	5e-05
Zm00001d033024	15.4	4.15792	-1.889	5e-05
Zm00001d033066	7.37803	1.96526	-1.90852	5e-05
Zm00001d033068	9.69752	3.72186	-1.38159	0.0008
Zm00001d033093	1.22244	6.59237	2.43104	0.0003
Zm00001d033152	1.38554	0.080569	-4.10408	0.0234
Zm00001d033160	0.534444	1.32048	1.30495	0.04025
Zm00001d033174	69.5754	173.055	1.31458	0.0002
Zm00001d033180	34.8207	15.4914	-1.16848	0.01135
Zm00001d033194	40.7032	18.757	-1.11771	0.002
Zm00001d033222	1.95504	37.0638	4.24474	5e-05
Zm00001d033229	40.033	6.96378	-2.52325	5e-05
Zm00001d033241	12.8868	2.03257	-2.66452	5e-05
Zm00001d033256	11.827	4.72958	-1.3223	0.00225
Zm00001d033267	35.3547	76.4592	1.11279	0.0017
Zm00001d033288	7.74846	0.541128	-3.83987	5e-05
Zm00001d033292	10.187	28.4528	1.48184	0.0002
Zm00001d033304	5.4692	1.74955	-1.64434	0.0006
Zm00001d033320	5.16325	0.758304	-2.76743	0.0001
Zm00001d033339	10.0396	20.2802	1.01437	0.02345
Zm00001d033347	11.2555	36.2458	1.68719	5e-05
Zm00001d033363	32.1995	13.4884	-1.25532	0.0021
Zm00001d033385	0.396411	3.24871	3.0348	0.00415
Zm00001d033419	152.07	38.3978	-1.98564	5e-05
Zm00001d033455	187.608	23.4693	-2.99888	5e-05
Zm00001d033459	61.8518	25.2968	-1.28986	0.00015
Zm00001d033467	8.07756	27.4245	1.76348	5e-05
Zm00001d033478	5.93093	14.1098	1.25037	0.0079
Zm00001d033496	766.486	2087.06	1.44514	5e-05
Zm00001d033517	7.32521	1.04169	-2.81395	5e-05
Zm00001d033551	43.2464	98.9562	1.19421	0.00585
Zm00001d033574	86.5046	15.2339	-2.50549	5e-05
Zm00001d033579	19.2936	5.23288	-1.88245	0.0105
Zm00001d033607	5.71592	2.40703	-1.24773	0.04665
Zm00001d033624	24.1211	53.5238	1.14988	0.0191
Zm00001d033651	10.3695	5.04153	-1.04041	0.01255
Zm00001d033671	8.94165	24.5671	1.45811	0.0004
Zm00001d033710	3.91615	0.600195	-2.70593	0.0118
Zm00001d033714	10.9467	45.6885	2.06133	5e-05
Zm00001d033747	9.22761	35.3603	1.9381	5e-05
Zm00001d033787	331.556	110.307	-1.58773	5e-05
Zm00001d033805	20.0916	6.7985	-1.5633	5e-05
Zm00001d033846	591.46	12.3058	-5.58687	0.00175
Zm00001d033876	0.187056	3.00342	4.00506	0.00705
Zm00001d033903	1.97095	0.924041	-1.09286	0.0316
Zm00001d033922	99.4441	42.8163	-1.21572	0.0005
Zm00001d033924	44.1078	6.93228	-2.66963	5e-05
Zm00001d033957	0.689783	12.703	4.20288	5e-05
Zm00001d033987	2.43457	6.99709	1.52309	0.0016
Zm00001d033995	81.9121	36.9702	-1.14771	0.00065
Zm00001d034007	257.461	127.173	-1.01756	0.0034
Zm00001d034015	32.4614	3.08715	-3.39438	5e-05
Zm00001d034062	2.82568	1.09539	-1.36716	0.027
Zm00001d034066	33.9686	9.70086	-1.80802	5e-05
Zm00001d034067	6.21315	1.40405	-2.14573	0.0008
Zm00001d034069	6.14685	2.77925	-1.14515	0.0105
Zm00001d034085	0.611755	1.74891	1.51543	0.0115
Zm00001d034104	42.8567	13.7436	-1.64076	5e-05
Zm00001d034107	48.4411	20.2671	-1.25709	0.00055
Zm00001d034109	10.6172	142.412	3.7456	5e-05
Zm00001d034112	0.282351	1.33856	2.24512	0.0103
Zm00001d034129	5.21643	1.95567	-1.4154	0.0079
Zm00001d034130	2.15955	32.1382	3.89549	5e-05
Zm00001d034145	66.9088	538.462	3.00858	5e-05
Zm00001d034197	9.41553	4.11354	-1.19466	0.04525
Zm00001d034217	22.3957	9.38382	-1.25497	0.00105
Zm00001d034221	3.33325	7.76117	1.21934	0.0103
Zm00001d034417	29.8495	10.6544	-1.48626	0.00415
Zm00001d034427	20.7387	5.59645	-1.88974	5e-05
Zm00001d034463	0.18821	1.55576	3.0472	0.00125
Zm00001d034494	1.6319	4.91736	1.59133	0.00385
Zm00001d034501	23.771	51.3466	1.11107	0.002
Zm00001d034513	3.71802	1.11432	-1.73837	0.00545
Zm00001d034514	41.1658	11.4611	-1.84471	0.0001
Zm00001d034521	14.5636	6.3692	-1.19318	0.0156
Zm00001d034569	3.67827	1.18051	-1.63961	0.0032
Zm00001d034572	25.9335	7.81861	-1.72983	0.00075
Zm00001d034600	3.58195	1.47435	-1.28066	0.01815
Zm00001d034601	236.948	754.498	1.67095	5e-05
Zm00001d034634	42.5504	13.8767	-1.61651	0.00035
Zm00001d034635	44.4272	15.3983	-1.52867	5e-05
Zm00001d034655	20.0821	46.3966	1.20811	0.00065
Zm00001d034671	5.79714	2.59563	-1.15925	0.00935
Zm00001d034673	10.2649	24.7979	1.27251	0.00135
Zm00001d034674	0.967204	3.8687	1.99995	0.00255
Zm00001d034692	28.0652	13.1192	-1.09711	0.0031
Zm00001d034699	6.36537	2.55894	-1.3147	0.0061
Zm00001d034715	435.75	208.353	-1.06447	0.00255
Zm00001d034732	3.4187	0.614656	-2.4756	0.0002
Zm00001d034745	153.047	31.1236	-2.29789	5e-05
Zm00001d034763	23.7752	9.95375	-1.25614	0.00885
Zm00001d034782	49.91	6.25681	-2.99583	5e-05
Zm00001d034892	21.5387	8.95702	-1.26584	0.001
Zm00001d034969	223.868	110.681	-1.01624	0.00395
Zm00001d034977	61.8202	23.9464	-1.36827	0.00055
Zm00001d034978	233.582	74.5487	-1.64768	5e-05
Zm00001d034991	77.994	26.5171	-1.55644	5e-05
Zm00001d035000	6.6448	21.3071	1.68104	0.03355
Zm00001d035013	2.98932	31.8419	3.41304	5e-05
Zm00001d035028	19.832	6.49288	-1.6109	0.0004
Zm00001d035039	16.4085	35.2035	1.10128	0.002
Zm00001d035072	5.40054	2.63531	-1.03513	0.0098
Zm00001d035135	446.541	200.169	-1.15757	0.00135
Zm00001d035162	14.1223	5.34796	-1.40092	0.0012
Zm00001d035163	6.15512	1.0072	-2.61144	0.00045
Zm00001d035166	14.721	5.27699	-1.48009	0.0002
Zm00001d035171	57.2831	27.7415	-1.04607	0.0086
Zm00001d035178	13.9599	2.74442	-2.34672	5e-05
Zm00001d035195	32.9403	10.8219	-1.6059	0.00025
Zm00001d035211	10.2018	22.6837	1.15284	0.00205
Zm00001d035234	5.35427	2.43497	-1.13679	0.0267
Zm00001d035246	116.658	35.4697	-1.71763	5e-05
Zm00001d035263	4.73024	2.19512	-1.10761	0.0192
Zm00001d035295	1.06714	0.131598	-3.01954	0.04235
Zm00001d035308	30.1958	10.1774	-1.56898	0.0001
Zm00001d035317	8.16241	4.06133	-1.00704	0.04875
Zm00001d035377	9.40633	24.2946	1.36893	0.0002
Zm00001d035390	325.872	720.057	1.1438	0.00115
Zm00001d035395	1.01824	0.105263	-3.27401	0.03425
Zm00001d035400	6.76411	1.59948	-2.0803	5e-05
Zm00001d035401	2.72495	0.725731	-1.90872	0.0023
Zm00001d035445	24.8367	54.9697	1.14616	0.0011
Zm00001d035455	195.177	673.688	1.7873	5e-05
Zm00001d035501	48.2981	18.7824	-1.36258	0.00045
Zm00001d035543	365.822	1040.12	1.50754	5e-05
Zm00001d035588	1.25127	0.327181	-1.93523	0.0064
Zm00001d035604	111.31	226.034	1.02196	0.0029
Zm00001d035605	734.605	1672.67	1.18712	0.00165
Zm00001d035631	3.23787	8.20085	1.34073	0.0007
Zm00001d035646	35.1365	11.5454	-1.60565	0.00025
Zm00001d035659	414.701	1213.38	1.54889	0.0001
Zm00001d035662	473.516	1255.92	1.40725	0.0001
Zm00001d035759	9229.4	3988.54	-1.21038	0.0021
Zm00001d035765	15.2128	6.53071	-1.21998	0.00575
Zm00001d035767	151.242	69.2406	-1.12717	0.0017
Zm00001d035783	15.893	56.621	1.83294	5e-05
Zm00001d035812	7.20319	3.56946	-1.01293	0.0078
Zm00001d035916	32.2613	67.4708	1.06446	0.0028
Zm00001d035949	21.6061	6.8226	-1.66304	5e-05
Zm00001d036048	8.92583	4.04277	-1.14264	0.0016
Zm00001d036118	1.06788	0.135091	-2.98275	0.0467
Zm00001d036123	38.3907	18.7836	-1.03128	0.005
Zm00001d036139	165.674	74.7132	-1.14892	0.01085
Zm00001d036175	3.87784	1.18544	-1.70983	0.0057
Zm00001d036197	0.733671	0.116456	-2.65535	0.04955
Zm00001d036255	3.65461	10.4726	1.51883	0.00055
Zm00001d036256	1.5134	0.47063	-1.68513	0.03115
Zm00001d036293	36.7839	11.8491	-1.6343	5e-05
Zm00001d036306	5.68721	2.71531	-1.0666	0.03505
Zm00001d036346	0.213251	2.01594	3.24082	0.0004
Zm00001d036348	14.3934	3.48748	-2.04515	0.0071
Zm00001d036364	28.4254	6.02884	-2.23723	5e-05
Zm00001d036370	22.886	5.83505	-1.97165	0.0001
Zm00001d036401	185.415	76.0348	-1.28602	0.0008
Zm00001d036428	2.02684	4.62277	1.18952	0.0066
Zm00001d036430	11.6381	4.29509	-1.43809	0.0081
Zm00001d036451	7.62376	3.53379	-1.10929	0.0226
Zm00001d036534	4.08899	1.52876	-1.41939	0.0055
Zm00001d036539	236.981	0.533526	-8.795	0.002
Zm00001d036541	10.7299	3.03005	-1.82422	5e-05
Zm00001d036564	2.05809	0.820236	-1.3272	0.02485
Zm00001d036573	7.83571	15.7509	1.0073	0.0079
Zm00001d036593	1.36515	2.9441	1.10877	0.0089
Zm00001d036608	13.6527	4.09216	-1.73825	5e-05
Zm00001d036610	0.344886	4.31349	3.64467	0.00255
Zm00001d036650	11.547	34.1477	1.56427	0.00085
Zm00001d036652	2.34613	5.21273	1.15176	0.0092
Zm00001d036672	0.107016	0.44993	2.07188	0.0105
Zm00001d036698	19.0666	8.97989	-1.08628	0.00265
Zm00001d036715	6.37772	1.50994	-2.07855	5e-05
Zm00001d036726	1.51556	32.8051	4.436	5e-05
Zm00001d036768	2.87023	12.3839	2.10923	0.0004
Zm00001d036771	5.49844	12.9412	1.23488	0.0013
Zm00001d036784	5.38274	12.3865	1.20236	0.0014
Zm00001d036804	1.27034	5.51844	2.11904	0.0001
Zm00001d036812	9.24593	2.75576	-1.74637	0.0003
Zm00001d036839	93.0339	41.7849	-1.15478	0.00085
Zm00001d036880	30.203	7.2996	-2.0488	5e-05
Zm00001d036901	5.08915	0.186792	-4.76792	0.02815
Zm00001d036902	38.7779	8.86885	-2.12842	0.001
Zm00001d036925	46.0051	17.754	-1.37365	0.0007
Zm00001d036946	35.5445	2.75054	-3.69184	0.0004
Zm00001d036951	104.909	12.0463	-3.12247	5e-05
Zm00001d036972	16.8283	6.52157	-1.3676	0.0001
Zm00001d036991	22.946	49.8372	1.11898	0.00455
Zm00001d037005	3.86436	0.931437	-2.0527	0.00165
Zm00001d037009	2.42509	0.412689	-2.55491	0.001
Zm00001d037036	7.23574	2.25487	-1.68209	5e-05
Zm00001d037060	9.62256	3.90987	-1.2993	0.00375
Zm00001d037061	3.28473	0.473371	-2.79473	0.0004
Zm00001d037103	178.293	87.0646	-1.0341	0.00255
Zm00001d037107	0.226342	0.836731	1.88626	0.042
Zm00001d037180	1.72149	0.540628	-1.67095	0.039
Zm00001d037198	0.459038	0.0523049	-3.1336	0.04525
Zm00001d037225	1.02129	2.48403	1.28229	0.0376
Zm00001d037232	4.47685	0.805909	-2.4738	5e-05
Zm00001d037242	8.45639	3.61298	-1.22685	0.0023
Zm00001d037243	11.1029	3.17469	-1.80625	0.00955
Zm00001d037263	6.10906	2.3856	-1.3566	0.0153
Zm00001d037288	39.9098	18.3371	-1.12198	0.0046
Zm00001d037297	33.016	69.4397	1.0726	0.00195
Zm00001d037329	12.5459	5.13591	-1.28852	0.0072
Zm00001d037356	7.2648	2.24457	-1.69448	5e-05
Zm00001d037382	3.43682	1.00783	-1.76982	0.0046
Zm00001d037383	133.205	20.9729	-2.66705	5e-05
Zm00001d037386	2.5065	1.00613	-1.31685	0.00345
Zm00001d037397	9.13249	1.08033	-3.07953	5e-05
Zm00001d037398	2.15049	0.145967	-3.88095	0.00825
Zm00001d037453	25.7162	12.2453	-1.07045	0.0086
Zm00001d037468	71.3941	143.254	1.0047	0.0039
Zm00001d037487	1.51584	0.404072	-1.90744	0.0451
Zm00001d037513	163.295	46.9336	-1.79879	5e-05
Zm00001d037515	3.52956	0.773506	-2.19	0.03075
Zm00001d037533	4.07243	22.5767	2.47087	5e-05
Zm00001d037540	11.4445	5.07376	-1.17353	0.00335
Zm00001d037547	1.86459	0.547747	-1.76728	0.0237
Zm00001d037550	28.4768	12.0502	-1.24073	0.0037
Zm00001d037590	20.4225	9.76053	-1.06513	0.01535
Zm00001d037608	11.6949	4.20033	-1.47731	0.0038
Zm00001d037610	4.93354	1.20532	-2.03321	0.00125
Zm00001d037658	1.38921	0.419759	-1.72663	0.015
Zm00001d037681	2.64629	0.273701	-3.2733	0.01275
Zm00001d037684	514.472	221.32	-1.21696	0.0247
Zm00001d037687	13.1741	4.73681	-1.47572	0.0007
Zm00001d037688	1.89613	4.33299	1.19231	0.02365
Zm00001d037689	14.9229	34.278	1.19976	0.00105
Zm00001d037711	1.17057	7.22059	2.6249	0.0005
Zm00001d037713	2.76538	6.37865	1.20577	0.01525
Zm00001d037749	3.04139	0.306104	-3.31264	0.00595
Zm00001d037757	90.805	42.0065	-1.11216	0.03005
Zm00001d037783	7.69966	1.77733	-2.11508	5e-05
Zm00001d037784	18.5961	1.78147	-3.38386	5e-05
Zm00001d037797	29.5134	11.6869	-1.33648	0.00095
Zm00001d037828	8.66115	2.24161	-1.95002	0.00055
Zm00001d037830	2.12027	0.158622	-3.74058	0.0002
Zm00001d037834	24.0157	6.70205	-1.8413	5e-05
Zm00001d037849	0.402089	2.22722	2.46966	0.0111
Zm00001d037860	3.19473	1.13006	-1.49929	0.0065
Zm00001d037918	21.4542	9.31226	-1.20406	0.00115
Zm00001d037935	1.39582	0.089458	-3.96376	0.03405
Zm00001d037937	84.9716	18.7645	-2.17897	5e-05
Zm00001d037956	1.3881	0.332007	-2.06382	0.03945
Zm00001d038005	1.17672	0.131541	-3.16119	0.0075
Zm00001d038023	17.5398	92.2636	2.39513	5e-05
Zm00001d038048	7.52031	3.46934	-1.11613	0.0113
Zm00001d038125	0.641196	0.151006	-2.08616	0.03945
Zm00001d038177	10.2414	0.646149	-3.9864	0.0009
Zm00001d038178	6.55494	2.61603	-1.3252	0.0142
Zm00001d038252	9.91243	36.7467	1.8903	5e-05
Zm00001d038270	23.9865	52.4529	1.1288	0.00115
Zm00001d038291	53.9704	116.738	1.11304	0.01225
Zm00001d038297	8.8727	3.95907	-1.16421	0.00585
Zm00001d038321	1.23337	3.59522	1.54348	0.005
Zm00001d038325	67.7947	8.7471	-2.9543	5e-05
Zm00001d038336	1.52236	3.05145	1.00318	0.0306
Zm00001d038338	1.48309	4.28578	1.53095	0.0236
Zm00001d038355	1.89348	4.36817	1.20599	0.00765
Zm00001d038388	10.6216	1.08739	-3.28806	5e-05
Zm00001d038392	4.39216	2.15088	-1.03	0.03785
Zm00001d038432	5.64626	13.9675	1.30671	0.0017
Zm00001d038448	12.5677	43.0457	1.77615	5e-05
Zm00001d038471	4.98356	24.906	2.32124	5e-05
Zm00001d038473	1.27053	0.280591	-2.17889	0.03375
Zm00001d038484	27.9141	8.13805	-1.77824	0.00055
Zm00001d038485	76.137	35.728	-1.09154	0.00165
Zm00001d038488	54.6513	14.8937	-1.87555	0.00775
Zm00001d038511	1.43121	0.387994	-1.88313	0.019
Zm00001d038514	7.03044	1.08037	-2.70209	0.0034
Zm00001d038533	24.6482	53.3175	1.11312	0.0032
Zm00001d038537	9.16195	4.02056	-1.18826	0.0125
Zm00001d038549	4.17365	1.63949	-1.34807	0.0072
Zm00001d038551	2.11469	0.50224	-2.074	0.00455
Zm00001d038585	6.71602	26.9737	2.00588	5e-05
Zm00001d038606	18.9123	6.04584	-1.64531	0.0004
Zm00001d038618	79.0048	33.8214	-1.224	0.00055
Zm00001d038638	6.02097	1.50195	-2.00316	0.01165
Zm00001d038650	46.5804	18.4233	-1.33819	0.0001
Zm00001d038651	28.9034	128.761	2.15538	5e-05
Zm00001d038676	0.944745	3.6665	1.95641	0.00055
Zm00001d038699	20.5161	8.16681	-1.32891	0.0006
Zm00001d038717	3.50402	7.2431	1.04759	0.0446
Zm00001d038733	7.92707	3.92093	-1.01559	0.0137
Zm00001d038734	4.58203	9.7422	1.08826	0.0212
Zm00001d038739	10.6761	22.1321	1.05176	0.00985
Zm00001d038772	1.98303	0.210783	-3.23387	0.00825
Zm00001d038780	0.472123	3.9173	3.05263	0.00155
Zm00001d038791	11.3094	1.24122	-3.18768	0.0001
Zm00001d038799	36.0663	12.1998	-1.56379	0.0001
Zm00001d038804	23.6693	11.3683	-1.058	0.00455
Zm00001d038806	55.2721	25.7873	-1.09989	0.007
Zm00001d038810	30.5455	8.50966	-1.84379	0.00075
Zm00001d038824	2.73104	8.61039	1.65663	0.00075
Zm00001d038863	2.04464	0.703646	-1.53892	0.0285
Zm00001d038874	1.1301	3.7447	1.7284	0.00495
Zm00001d038884	1.07697	4.07736	1.92065	0.0044
Zm00001d038907	13.9666	4.95452	-1.49516	0.0005
Zm00001d038910	4.50688	14.9221	1.72725	0.0004
Zm00001d038918	2.87983	0.846776	-1.76593	0.0112
Zm00001d038920	6.16972	0.451902	-3.77112	0.00035
Zm00001d038924	4.25081	1.32508	-1.68166	0.0072
Zm00001d038930	6.44028	0.660443	-3.28562	0.00015
Zm00001d038977	6.08439	1.85309	-1.71518	0.01425
Zm00001d038991	13.4777	3.11793	-2.11191	5e-05
Zm00001d038993	12.779	1.55658	-3.03732	0.0008
Zm00001d039031	18.7128	4.65048	-2.00858	0.02595
Zm00001d039053	41.012	17.7022	-1.21212	0.00065
Zm00001d039079	32.833	15.443	-1.08819	0.00425
Zm00001d039115	20.8626	6.04148	-1.78794	5e-05
Zm00001d039118	728.217	1850.14	1.3452	0.00025
Zm00001d039135	17.9356	6.29421	-1.51073	0.00215
Zm00001d039142	1286.67	309.205	-2.057	5e-05
Zm00001d039169	15.037	35.8616	1.25392	0.0009
Zm00001d039193	0.652527	0.267961	-1.28402	0.0308
Zm00001d039213	9.65164	3.24082	-1.57442	0.03065
Zm00001d039240	1.4862	4.15537	1.48335	0.04
Zm00001d039245	17.8616	36.587	1.03447	0.00455
Zm00001d039273	26.7349	12.7075	-1.07304	0.02605
Zm00001d039276	55.0697	25.5729	-1.10665	0.0024
Zm00001d039284	18.6796	9.26233	-1.01201	0.00655
Zm00001d039300	10.5379	23.5853	1.1623	0.00105
Zm00001d039304	9.86599	24.4387	1.30863	0.00015
Zm00001d039310	33.9162	5.79442	-2.54924	5e-05
Zm00001d039313	0.13131	1.48306	3.49753	0.0432
Zm00001d039324	0.401037	2.58031	2.68574	0.0119
Zm00001d039343	1.52574	0.527791	-1.53147	0.0126
Zm00001d039364	14.0731	3.72234	-1.91865	5e-05
Zm00001d039384	2.76087	6.62641	1.26311	0.0091
Zm00001d039387	563.718	203.938	-1.46684	0.00015
Zm00001d039392	4.7011	1.94624	-1.27231	0.00995
Zm00001d039412	1.00018	4.47153	2.16051	0.0081
Zm00001d039420	3.87526	10.3153	1.41243	0.02925
Zm00001d039426	1.42732	0.541067	-1.39943	0.0219
Zm00001d039437	1.79129	5.77076	1.68776	0.00505
Zm00001d039454	16.6025	3.59931	-2.2056	5e-05
Zm00001d039495	0.186456	4.70625	4.65767	0.01865
Zm00001d039524	7.04176	86.9221	3.62572	5e-05
Zm00001d039527	14.9507	2.85915	-2.38656	0.0013
Zm00001d039529	28.3402	4.52236	-2.6477	0.0001
Zm00001d039535	57.6591	143.637	1.31681	5e-05
Zm00001d039563	1.25557	2.83829	1.17668	0.0041
Zm00001d039566	11.5613	4.15667	-1.47581	0.03155
Zm00001d039567	1.16296	0.176159	-2.72285	0.0033
Zm00001d039575	75.4208	16.2216	-2.21704	5e-05
Zm00001d039582	3.39899	10.6511	1.64782	0.0001
Zm00001d039591	7.19533	0.906527	-2.98864	0.04495
Zm00001d039600	0.158206	3.21876	4.34663	0.00165
Zm00001d039637	3.43609	8.5744	1.31927	0.0018
Zm00001d039643	250.933	35.1705	-2.83486	5e-05
Zm00001d039644	38.24	8.40529	-2.18571	5e-05
Zm00001d039658	65.2179	26.3272	-1.30871	0.00145
Zm00001d039682	1.95214	4.95503	1.34384	0.0039
Zm00001d039686	24.444	11.4297	-1.09669	0.0016
Zm00001d039718	0.144403	0.971055	2.74946	0.00705
Zm00001d039730	2.02467	5.49515	1.44047	0.0173
Zm00001d039754	1.06555	0.359756	-1.5665	0.0088
Zm00001d039769	4.118	15.6254	1.92387	5e-05
Zm00001d039772	1.88934	0.174635	-3.43547	5e-05
Zm00001d039824	0.43947	0.0941453	-2.2228	0.021
Zm00001d039825	28.7108	3.40893	-3.07421	0.0054
Zm00001d039840	62.8377	27.5318	-1.19053	0.0006
Zm00001d039859	2.71913	0.443028	-2.61767	0.01455
Zm00001d039866	2.02045	5.73643	1.50548	0.00145
Zm00001d039907	9.0655	3.56439	-1.34673	0.00505
Zm00001d039941	433.29	120.625	-1.8448	5e-05
Zm00001d039989	26.1005	96.2856	1.88324	5e-05
Zm00001d039991	385.107	73.2138	-2.39507	5e-05
Zm00001d040028	2.99681	0.448127	-2.74145	0.0482
Zm00001d040059	6.70464	2.87962	-1.21928	0.0044
Zm00001d040094	3.42395	0.656329	-2.38317	0.0002
Zm00001d040100	6.9127	2.1779	-1.66631	0.00775
Zm00001d040111	8.89698	1.22294	-2.86296	0.01215
Zm00001d040148	0.432471	2.29531	2.40801	0.0055
Zm00001d040157	14.5074	5.92659	-1.29152	0.00095
Zm00001d040160	2.49836	1.06771	-1.22647	0.02255
Zm00001d040171	91.221	187.906	1.04258	0.00295
Zm00001d040201	13.5746	5.30964	-1.35422	0.00065
Zm00001d040205	6.8652	1.73786	-1.98199	0.00015
Zm00001d040215	157.333	66.3595	-1.24545	0.00045
Zm00001d040244	7.98112	2.81666	-1.50261	0.0086
Zm00001d040245	83.3568	9.99509	-3.06001	5e-05
Zm00001d040254	3.47011	0.570141	-2.60559	0.0028
Zm00001d040265	0.973872	0.197394	-2.30266	0.01775
Zm00001d040269	0.044218	1.3509	4.93314	0.03615
Zm00001d040285	3.118	8.03233	1.3652	0.03315
Zm00001d040292	658.165	2427.32	1.88284	5e-05
Zm00001d040313	0.75332	4.20342	2.48023	0.00485
Zm00001d040356	5.19339	2.14006	-1.27902	0.01385
Zm00001d040362	4.44914	11.9254	1.42244	0.00195
Zm00001d040390	1.78291	4.03846	1.17957	0.04575
Zm00001d040393	20.2532	5.82254	-1.79843	5e-05
Zm00001d040464	33.8842	14.3334	-1.24123	0.00095
Zm00001d040466	3.04553	8.24485	1.4368	0.00095
Zm00001d040468	33.6647	7.82362	-2.10533	5e-05
Zm00001d040500	2.00804	6.79722	1.75915	0.00535
Zm00001d040513	1.10791	0.423866	-1.38616	0.0238
Zm00001d040544	32.3846	5.56601	-2.54059	0.0003
Zm00001d040562	2.19986	5.6452	1.35961	0.00215
Zm00001d040589	4.87326	1.1934	-2.02981	0.0002
Zm00001d040597	1.79053	0.535469	-1.74151	0.02695
Zm00001d040619	25.8713	3.85237	-2.74754	0.00165
Zm00001d040621	7.4069	2.49554	-1.56952	0.00125
Zm00001d040627	3.54868	17.0692	2.26604	5e-05
Zm00001d040639	11.3246	1.56001	-2.85983	5e-05
Zm00001d040656	0.447797	1.75048	1.96683	0.04745
Zm00001d040681	57.6923	23.5899	-1.29021	0.0003
Zm00001d040705	0.736911	0.177889	-2.05051	0.0318
Zm00001d040730	0.714086	0.0761393	-3.22939	0.0115
Zm00001d040743	1.45675	0.287705	-2.34009	0.00175
Zm00001d040777	16.7558	3.21421	-2.38213	5e-05
Zm00001d040780	26.8442	4.45802	-2.59014	5e-05
Zm00001d040783	70.1214	22.4889	-1.64064	0.0002
Zm00001d040837	39.5023	117.129	1.56809	0.0025
Zm00001d040839	6.85942	15.4066	1.16739	0.0054
Zm00001d041025	3.2382	0.230253	-3.8139	0.00195
Zm00001d041082	0.599331	0.0418436	-3.84027	0.01065
Zm00001d041191	441.304	185.883	-1.24738	0.0003
Zm00001d041201	2.05461	0.997823	-1.04201	0.04005
Zm00001d041220	3.54551	0.745284	-2.25013	0.0065
Zm00001d041258	0.732109	2.0869	1.51123	0.02875
Zm00001d041305	9.07416	2.08467	-2.12194	0.00035
Zm00001d041323	0.769329	1.9346	1.33036	0.01305
Zm00001d041332	119.139	57.0381	-1.06265	0.0034
Zm00001d041343	184.802	62.232	-1.57025	0.0005
Zm00001d041363	3.16958	0.572222	-2.46965	5e-05
Zm00001d041387	0.268328	2.87894	3.42347	0.0081
Zm00001d041410	42.0037	16.1899	-1.37542	0.00065
Zm00001d041418	7.08666	21.8937	1.62733	0.0001
Zm00001d041443	1.00365	0.465447	-1.10857	0.03545
Zm00001d041455	5.80716	12.9844	1.16088	0.00535
Zm00001d041476	4.90374	1.0843	-2.17713	0.00085
Zm00001d041511	2.82716	5.70414	1.01266	0.0232
Zm00001d041536	6.97887	2.0828	-1.74447	0.0002
Zm00001d041553	6.29566	1.44298	-2.12531	0.0264
Zm00001d041578	7.66319	2.55217	-1.58622	0.0178
Zm00001d041678	1.84756	0.73586	-1.32812	0.0476
Zm00001d041684	4.8677	2.37445	-1.03565	0.0281
Zm00001d041690	3.90948	1.36291	-1.52028	0.01875
Zm00001d041712	12.4347	38.2101	1.61958	5e-05
Zm00001d041741	2.8379	0.942274	-1.59061	0.00695
Zm00001d041763	53.8851	14.2673	-1.91718	5e-05
Zm00001d041772	55.8747	27.2816	-1.03427	0.00535
Zm00001d041773	21.0362	9.05145	-1.21665	0.0004
Zm00001d041776	5.01688	12.5092	1.31813	0.00155
Zm00001d041777	15.9897	45.481	1.50812	0.0001
Zm00001d041790	19.1541	2.54162	-2.91383	0.0052
Zm00001d041794	22.4379	4.68416	-2.26007	0.00545
Zm00001d041873	2.88522	0.742067	-1.95906	0.00015
Zm00001d041880	17.4272	4.80414	-1.85899	0.00015
Zm00001d041940	5.07058	2.44925	-1.04981	0.0143
Zm00001d041983	2.16706	4.37314	1.01293	0.0172
Zm00001d042022	33.6228	16.1915	-1.0542	0.0073
Zm00001d042042	1.44156	2.96221	1.03905	0.02335
Zm00001d042051	0.236644	0.618069	1.38505	0.0311
Zm00001d042054	4.42813	0.975105	-2.18307	0.0024
Zm00001d042055	4.74434	9.62003	1.01983	0.00865
Zm00001d042056	1.9064	26.0118	3.77024	0.00075
Zm00001d042057	9.52525	4.42159	-1.10719	0.0079
Zm00001d042095	4.4739	1.26554	-1.82177	0.0105
Zm00001d042098	0.402557	6.05219	3.91019	0.0078
Zm00001d042114	60.4677	17.7611	-1.76744	5e-05
Zm00001d042127	13.6435	6.19612	-1.13877	0.0057
[truncated: 622 more rows]
