# Supplementary material for: Genetic variation in the aquaporin TONOPLAST INTRINSIC PROTEIN 4;3 modulates maize cold tolerance
Source: Plant Biotechnol J. 2024 Jul 18;22(11):3037–50. doi: 10.1111/pbi.14426 (PMC11500999; doi:10.1111/pbi.14426)
Supplement: Supplementary file 4 — Table S3 255 upregulated genes and 737 downregulated genes were identified under permissive conditions (25°C) in TIP4;3‐OE lines compared to the wild type. [file PBI-22-3037-s005.xlsx]

## Sheet: Sheet1
Supplementary Table 3. 255 upregulated genes and 737 downregulated genes were identified under permissive conditions (25°C) in ZmTIP4;3-OE lines compared to the wild type.
Gene_ID	WT_25oC	ZmTIP4;3-OE_25oC	log2 (fold_change)	p_value
Zm00001d039713	0.400904	5222.63	13.6692	5e-05
Zm00001d024486	0.186375	19.8757	6.73665	0.0015
Zm00001d037894	0.367341	13.954	5.24742	0.007
Zm00001d006947	0.172558	4.01041	4.5386	0.00095
Zm00001d006948	0.0976721	1.57717	4.01324	0.00145
Zm00001d002614	0.254079	3.31597	3.70608	5e-05
Zm00001d021207	1.2267	15.3163	3.64221	0.00125
Zm00001d052243	0.0432078	0.523478	3.59877	0.0487
Zm00001d047579	0.121258	1.36982	3.49783	0.0067
Zm00001d012967	3.37692	37.5325	3.47436	0.00515
Zm00001d037439	1.09079	12.1056	3.47223	5e-05
Zm00001d024903	0.274009	3.0394	3.47149	0.00035
Zm00001d021665	35.4985	376.642	3.40737	5e-05
Zm00001d041960	0.240104	2.40302	3.32311	0.0451
Zm00001d040497	0.209686	2.03616	3.27955	0.00655
Zm00001d011183	5.4032	52.029	3.26743	5e-05
Zm00001d020171	0.91836	8.33833	3.18263	0.00015
Zm00001d011393	0.211769	1.87661	3.14756	0.0003
Zm00001d038665	0.994885	8.731	3.13355	5e-05
Zm00001d041298	0.093815	0.810851	3.11155	0.048
Zm00001d017622	33.6554	283.551	3.0747	5e-05
Zm00001d039524	7.04176	58.1658	3.04616	5e-05
Zm00001d042684	0.810796	6.68622	3.04378	5e-05
Zm00001d033385	0.396411	3.22108	3.02248	0.00425
Zm00001d044908	0.648658	5.24061	3.01421	5e-05
Zm00001d021216	0.126729	0.999173	2.97898	0.0226
Zm00001d045145	1.96359	14.9961	2.93302	5e-05
Zm00001d035766	0.22109	1.62508	2.8778	0.01135
Zm00001d037632	6.75124	47.8931	2.82659	0.00805
Zm00001d024324	2.55287	17.2453	2.75601	0.00105
Zm00001d021208	6.43072	43.3609	2.75334	5e-05
Zm00001d006110	0.220122	1.47567	2.745	0.00525
Zm00001d014491	17.5399	115.506	2.71926	0.00015
Zm00001d013231	0.20834	1.37088	2.7181	0.0128
Zm00001d051637	0.0811968	0.533565	2.71617	0.02145
Zm00001d038784	0.124781	0.809379	2.69742	0.04265
Zm00001d010212	0.150729	0.943953	2.64676	0.00265
Zm00001d000824	1.85753	11.5259	2.63342	0.02625
Zm00001d000909	1.92281	11.9122	2.63114	0.00145
Zm00001d044906	5.13213	30.9159	2.59072	5e-05
Zm00001d003431	0.267488	1.59905	2.57966	0.0023
Zm00001d002549	33.1312	193.151	2.54347	5e-05
Zm00001d017241	0.232558	1.35397	2.54153	0.0008
Zm00001d013206	0.125771	0.719262	2.51572	0.02735
Zm00001d026012	3.60657	20.6227	2.51553	5e-05
Zm00001d038780	0.472123	2.63662	2.48146	0.0055
Zm00001d049364	14.8925	82.8962	2.47672	5e-05
Zm00001d023617	0.263216	1.43601	2.44775	0.009
Zm00001d043651	1.45156	7.72816	2.41252	0.0001
Zm00001d021454	2.11007	11.217	2.41032	0.02235
Zm00001d005208	5.1155	27.077	2.40412	5e-05
Zm00001d003301	0.192488	1.01381	2.39694	0.0054
Zm00001d034027	9.14254	47.6357	2.38138	5e-05
Zm00001d017287	1.28125	6.62932	2.37131	0.0426
Zm00001d034112	0.282351	1.45853	2.36895	0.0077
Zm00001d029940	36.6992	189.517	2.36851	5e-05
Zm00001d001774	5.50619	28.3742	2.36545	5e-05
Zm00001d002071	34.1807	170.317	2.31697	0.02355
Zm00001d048192	15.3515	74.739	2.28349	5e-05
Zm00001d022332	0.26178	1.26958	2.27792	0.03065
Zm00001d053406	3.82921	18.4924	2.27182	0.0277
Zm00001d016705	5.98645	28.2181	2.23685	5e-05
Zm00001d026606	1.01335	4.69206	2.21109	0.00095
Zm00001d027682	0.508572	2.2612	2.15257	0.00285
Zm00001d014084	0.113309	0.500523	2.14318	0.0297
Zm00001d001694	0.761425	3.34044	2.13326	0.0286
Zm00001d041327	0.64051	2.80081	2.12855	0.0008
Zm00001d032447	0.748375	3.17902	2.08675	0.04675
Zm00001d006291	0.167261	0.688519	2.0414	0.04745
Zm00001d014007	0.979479	4.02334	2.03831	0.03875
Zm00001d039531	0.675393	2.75791	2.02978	0.02915
Zm00001d002754	1.13546	4.62675	2.02672	0.0034
Zm00001d017612	1.24505	5.07183	2.0263	0.0384
Zm00001d027131	5.18465	20.7931	2.00378	0.0029
Zm00001d006464	0.258957	1.03218	1.99491	0.04285
Zm00001d049550	0.290856	1.15932	1.9949	0.0354
Zm00001d035013	2.98932	11.7345	1.97287	5e-05
Zm00001d026657	0.440982	1.72324	1.96633	0.0482
Zm00001d018809	0.400676	1.56344	1.96422	0.01375
Zm00001d044975	0.655749	2.54575	1.95688	0.0163
Zm00001d025082	0.53035	2.05112	1.9514	0.0034
Zm00001d005378	0.196777	0.760833	1.95102	0.01815
Zm00001d013099	0.332997	1.28506	1.94825	0.04695
Zm00001d027708	2.73741	10.3449	1.91803	5e-05
Zm00001d045340	0.288957	1.0917	1.91765	0.0177
Zm00001d010461	1.35276	5.07916	1.90869	0.0157
Zm00001d028295	1.93983	7.1961	1.89129	5e-05
Zm00001d026662	81.4763	301.145	1.88601	5e-05
Zm00001d013954	0.626284	2.26859	1.85691	0.02595
Zm00001d012322	3.12233	11.1265	1.83331	5e-05
Zm00001d009985	2.76461	9.78941	1.82414	0.016
Zm00001d027557	12.8738	45.4235	1.819	5e-05
Zm00001d037229	0.420803	1.47737	1.81182	0.00085
Zm00001d009116	11.9349	41.338	1.79229	0.0045
Zm00001d023271	0.238968	0.821672	1.78175	0.0337
Zm00001d034130	2.15955	7.31235	1.75961	0.00335
Zm00001d012720	3.16083	10.6003	1.74573	0.0036
Zm00001d010828	0.258746	0.86475	1.74074	0.0232
Zm00001d012010	15.4728	51.4927	1.73463	0.01295
Zm00001d041794	22.4379	74.5365	1.73201	0.0006
Zm00001d024273	0.489376	1.62053	1.72745	0.02545
Zm00001d033225	0.29349	0.969141	1.72339	0.02795
Zm00001d044124	0.204211	0.67428	1.72329	0.0407
Zm00001d044300	9.88794	32.0753	1.69772	5e-05
Zm00001d026457	4.76547	15.1243	1.66618	0.01595
Zm00001d001907	14.546	46.1094	1.66444	0.0011
Zm00001d041951	0.259591	0.818124	1.65608	0.0397
Zm00001d021026	2.11378	6.58649	1.63968	0.0015
Zm00001d037816	0.637781	1.97461	1.63043	0.00745
Zm00001d033957	0.689783	2.12301	1.6219	0.00145
Zm00001d016921	0.826324	2.54063	1.62041	0.03755
Zm00001d048263	5.14563	15.792	1.61777	0.01335
Zm00001d034145	66.9088	204.641	1.61283	0.00015
Zm00001d032854	0.646134	1.97193	1.60971	0.01795
Zm00001d047012	11.6083	35.3737	1.60752	0.04795
Zm00001d026126	0.277409	0.844115	1.60543	0.04855
Zm00001d052253	2.43361	7.39612	1.60367	0.00195
Zm00001d043536	2.3105	7.00018	1.59919	0.0043
Zm00001d031971	6.44039	19.3291	1.58555	0.0005
Zm00001d047814	1.75087	5.24899	1.58396	0.0035
Zm00001d048787	73.4057	219.64	1.58118	0.02275
Zm00001d015905	3.18942	9.52193	1.57796	0.00105
Zm00001d027344	2.43916	7.25703	1.57299	0.001
Zm00001d043650	36.0665	107.088	1.57007	5e-05
Zm00001d034875	0.374532	1.11014	1.56758	0.0491
Zm00001d048533	59.9185	177.366	1.56566	0.00065
Zm00001d028750	1.25981	3.72667	1.56468	0.0033
Zm00001d038642	4.86871	14.3621	1.56066	0.00055
Zm00001d039730	2.02467	5.92932	1.55018	0.012
Zm00001d028274	0.512173	1.49655	1.54694	0.02985
Zm00001d009899	0.374583	1.09069	1.54188	0.0433
Zm00001d054085	0.382587	1.11361	1.54138	0.04685
Zm00001d010220	1.63681	4.74511	1.53556	0.0205
Zm00001d051938	2.11477	6.12774	1.53486	0.0048
Zm00001d025707	7.36612	21.2433	1.52803	0.0002
Zm00001d009328	7.42494	21.3458	1.5235	0.0006
Zm00001d053746	3.94643	11.2588	1.51243	0.00195
Zm00001d010798	2.59654	7.34884	1.50093	0.00715
Zm00001d020900	0.631665	1.78101	1.49546	0.02135
Zm00001d053995	6.3063	17.773	1.49482	0.0027
Zm00001d044457	0.276765	0.777467	1.49012	0.03605
Zm00001d026528	1.66891	4.67746	1.48682	0.0071
Zm00001d018854	1.53703	4.28818	1.48022	0.02385
Zm00001d037081	0.777601	2.16351	1.47627	0.0142
Zm00001d032363	2.75923	7.6609	1.47325	0.0047
Zm00001d029696	7.424	20.3866	1.45735	0.00115
Zm00001d053632	2.11022	5.73226	1.44171	0.01385
Zm00001d014083	1.69802	4.59836	1.43727	0.00275
Zm00001d012655	0.960655	2.58195	1.42637	0.00315
Zm00001d028941	4.81589	12.9151	1.42319	0.0377
Zm00001d042214	6.38713	16.9573	1.40866	0.00265
Zm00001d047512	0.534146	1.41401	1.40449	0.0495
Zm00001d008273	1.47522	3.901	1.40292	0.00305
Zm00001d019866	4.38558	11.5286	1.39437	0.00625
Zm00001d021006	37.2875	97.3945	1.38515	0.00025
Zm00001d008073	5.81752	15.1357	1.37948	0.03665
Zm00001d019207	68.7219	177.616	1.36992	0.00085
Zm00001d044668	0.490389	1.26263	1.36443	0.0071
Zm00001d017381	2.32943	5.97545	1.35907	0.01365
Zm00001d013208	26.9636	68.7941	1.35127	0.0026
Zm00001d027901	8.37709	21.3139	1.34727	0.0234
Zm00001d012015	1.17375	2.97305	1.34081	0.028
Zm00001d026632	114.109	288.488	1.3381	0.0002
Zm00001d013193	2.53754	6.4071	1.33624	0.0167
Zm00001d026563	8.90236	22.4582	1.33498	0.0208
Zm00001d018647	0.445819	1.1232	1.33308	0.0461
Zm00001d007605	0.799677	2.01467	1.33305	0.0497
Zm00001d037689	14.9229	37.4298	1.32666	0.0015
Zm00001d002364	17.6084	43.977	1.32049	0.0031
Zm00001d044129	0.234842	0.585927	1.31903	0.01305
Zm00001d019926	1.02445	2.55209	1.31683	0.0203
Zm00001d013849	1.01334	2.5185	1.31345	0.01225
Zm00001d041365	3.32462	8.22841	1.30742	0.00325
Zm00001d010399	30.1999	74.3992	1.30074	0.0007
Zm00001d026295	0.292308	0.719655	1.29982	0.02055
Zm00001d012255	1.90501	4.67199	1.29424	0.0295
Zm00001d014074	1.3319	3.244	1.28429	0.0226
Zm00001d026271	28.1124	68.4402	1.28364	0.0017
Zm00001d010428	0.476738	1.15943	1.28215	0.0429
Zm00001d027844	8.1322	19.766	1.28131	0.0047
Zm00001d023462	1.85583	4.47225	1.26894	0.00555
Zm00001d006250	1.52924	3.65612	1.2575	0.02115
Zm00001d047799	0.902893	2.1562	1.25586	0.026
Zm00001d040619	25.8713	61.2874	1.24424	0.0147
Zm00001d048507	2.19572	5.19389	1.24212	0.02175
Zm00001d032030	12.8663	30.2939	1.23543	0.00965
Zm00001d007572	0.717237	1.68677	1.23374	0.01625
Zm00001d036689	0.780939	1.82108	1.22151	0.026
Zm00001d012292	2.39597	5.57303	1.21785	0.018
Zm00001d027703	5.81676	13.5265	1.2175	0.0091
Zm00001d038609	1.32078	3.05374	1.20918	0.0379
Zm00001d031290	15.9238	36.6755	1.20363	0.03005
Zm00001d034673	10.2649	23.6301	1.20291	0.0029
Zm00001d020584	86.4181	198.789	1.20183	0.0328
Zm00001d039880	1.7046	3.89408	1.19185	0.0436
Zm00001d046261	1.13298	2.58637	1.1908	0.04355
Zm00001d031720	0.65253	1.48657	1.18788	0.04835
Zm00001d012510	12.7697	29.0239	1.18452	0.0024
Zm00001d029004	0.765095	1.73869	1.18429	0.013
Zm00001d029091	7.53605	17.088	1.1811	0.0312
Zm00001d030121	0.360375	0.817123	1.18106	0.04455
Zm00001d047201	3.32039	7.51842	1.17908	0.012
Zm00001d046147	11.6144	26.1482	1.1708	0.0289
Zm00001d037057	7.48863	16.7662	1.16278	0.0028
Zm00001d020752	1.28141	2.86074	1.15866	0.03695
Zm00001d005698	65.4539	145.517	1.15264	0.0038
Zm00001d038471	4.98356	11.0441	1.14803	0.0048
Zm00001d043525	57.4911	127.403	1.14799	0.00095
Zm00001d045487	2.88653	6.38316	1.14493	0.03045
Zm00001d012743	2.37686	5.25338	1.14419	0.0122
Zm00001d011550	0.941341	2.07445	1.13994	0.04045
Zm00001d001974	1.10233	2.42804	1.13924	0.0302
Zm00001d017987	1.16908	2.57367	1.13846	0.0421
Zm00001d029366	2.09312	4.59627	1.13481	0.0426
Zm00001d007349	97.8388	213.565	1.1262	0.0024
Zm00001d046263	2.18543	4.75528	1.12161	0.01455
Zm00001d052101	3.19025	6.93	1.11919	0.02935
Zm00001d052260	1.27402	2.74631	1.1081	0.04805
Zm00001d048027	17.1483	36.9236	1.10648	0.0046
Zm00001d044253	23.7992	51.1415	1.10358	0.00505
Zm00001d052206	4.8912	10.4991	1.10201	0.02745
Zm00001d045499	3.94955	8.43668	1.09499	0.0083
Zm00001d022415	470.991	1003.28	1.09095	0.0036
Zm00001d031666	3.34307	7.11724	1.09014	0.02365
Zm00001d053819	0.578653	1.2302	1.08812	0.0298
Zm00001d017941	1.56521	3.31343	1.08197	0.03015
Zm00001d012885	10.915	23.0234	1.07679	0.0134
Zm00001d041544	3.05465	6.43745	1.07548	0.0462
Zm00001d050234	2.16404	4.55597	1.07403	0.0458
Zm00001d051965	1.33715	2.79548	1.06394	0.03905
Zm00001d008610	19.8105	41.416	1.06393	0.0041
Zm00001d037607	7.9632	16.6169	1.06123	0.0128
Zm00001d016577	4.69292	9.77896	1.0592	0.0308
Zm00001d035899	13.8826	28.8845	1.05701	0.00895
Zm00001d039081	1.91061	3.95571	1.0499	0.0185
Zm00001d045311	1.03661	2.14461	1.04884	0.04525
Zm00001d044217	2.46104	5.0835	1.04655	0.04825
Zm00001d013648	3.23085	6.67295	1.04641	0.02745
Zm00001d014790	94.1869	194.154	1.0436	0.01695
Zm00001d036812	9.24593	19.0185	1.04051	0.00695
Zm00001d002762	14.1995	29.1834	1.03931	0.01175
Zm00001d039264	2.9549	6.03579	1.03043	0.03405
Zm00001d013003	1.97525	4.02953	1.02857	0.04175
Zm00001d015435	0.630441	1.28591	1.02835	0.04985
Zm00001d022337	9.47519	19.1625	1.01606	0.0141
Zm00001d042730	18.829	38.037	1.01445	0.0241
Zm00001d045478	81.7221	164.939	1.01313	0.0064
Zm00001d004102	25.0117	50.448	1.0122	0.0035
Zm00001d020639	4.78585	9.64071	1.01036	0.0077
Zm00001d013730	3.09053	6.22539	1.01031	0.04215
Zm00001d028307	3.45672	6.94252	1.00606	0.0258
Zm00001d028406	2.07804	4.15963	1.00123	0.03695
Zm00001d045393	9.71901	19.4472	1.00068	0.0332
Zm00001d046226	4.33221	8.66614	1.00028	0.02085
Zm00001d006845	1.63045	3.26095	1.00002	0.0338
Gene_ID	WT_25oC	ZmTIP4;3-OE_25oC	log2(fold_change)	p_value
Zm00001d049028	14.3334	7.13979	-1.00543	0.03295
Zm00001d005624	4.7053	2.33796	-1.00904	0.0434
Zm00001d010945	3.55409	1.76472	-1.01004	0.0389
Zm00001d045563	17.268	8.57112	-1.01054	0.027
Zm00001d008681	700.654	347.659	-1.01103	0.0053
Zm00001d041763	53.8851	26.6685	-1.01475	0.00405
Zm00001d035135	446.541	220.908	-1.01535	0.0042
Zm00001d011753	7.61799	3.76355	-1.01732	0.0475
Zm00001d035390	325.872	160.719	-1.01977	0.00325
Zm00001d017112	4.33671	2.13636	-1.02145	0.01265
Zm00001d029497	48.2823	23.7447	-1.02389	0.00515
Zm00001d043234	7.71122	3.78807	-1.0255	0.03735
Zm00001d037278	18.6029	9.12628	-1.02743	0.0041
Zm00001d034602	20.942	10.2656	-1.02858	0.01455
Zm00001d021131	12.8316	6.2893	-1.02873	0.00735
Zm00001d053518	4.78541	2.33583	-1.03471	0.01665
Zm00001d033805	20.0916	9.76705	-1.04059	0.0091
Zm00001d009187	8.34907	4.05721	-1.04113	0.02295
Zm00001d041873	2.88522	1.40142	-1.04179	0.022
Zm00001d038645	4.07643	1.97933	-1.04229	0.03955
Zm00001d005973	29.5428	14.3386	-1.0429	0.007
Zm00001d007228	23.8726	11.577	-1.04409	0.034
Zm00001d013592	1.32609	0.641737	-1.04713	0.04895
Zm00001d027999	29.4535	14.2482	-1.04766	0.0073
Zm00001d052518	10.4044	5.03022	-1.04851	0.0286
Zm00001d050840	22.062	10.6571	-1.04975	0.0108
Zm00001d034635	44.4272	21.4224	-1.05232	0.0027
Zm00001d047573	7.73781	3.72845	-1.05335	0.01925
Zm00001d012899	39.921	19.198	-1.05619	0.01255
Zm00001d039392	4.7011	2.26068	-1.05624	0.0264
Zm00001d042182	1.79385	0.860727	-1.05943	0.0382
Zm00001d007175	7.32895	3.51576	-1.05977	0.0167
Zm00001d013212	25.289	12.1308	-1.05983	0.0071
Zm00001d016301	8.61951	4.13002	-1.06146	0.03005
Zm00001d040463	14.5703	6.97347	-1.06308	0.00625
Zm00001d017152	22.8009	10.9117	-1.06321	0.0156
Zm00001d038991	13.4777	6.44886	-1.06345	0.00895
Zm00001d028214	8.82059	4.22033	-1.06352	0.0141
Zm00001d043298	40.5857	19.3744	-1.06682	0.0084
Zm00001d012609	5.06143	2.41463	-1.06774	0.0475
Zm00001d025047	14.9881	7.14063	-1.06969	0.00885
Zm00001d010755	26.8834	12.7825	-1.07255	0.0057
Zm00001d045948	28.6759	13.6273	-1.07334	0.0485
Zm00001d049732	1122	533.134	-1.07351	0.00845
Zm00001d025922	7.46119	3.53512	-1.07765	0.03505
Zm00001d029247	3.90786	1.84565	-1.08225	0.0245
Zm00001d021226	9.38185	4.43063	-1.08236	0.04865
Zm00001d011840	15.6677	7.3751	-1.08706	0.02475
Zm00001d046184	33.5364	15.7795	-1.08768	0.00425
Zm00001d018813	4.10654	1.93209	-1.08776	0.04005
Zm00001d039926	2.7271	1.28101	-1.09008	0.03255
Zm00001d038555	8.62372	4.04648	-1.09164	0.00805
Zm00001d042625	57.2007	26.8386	-1.09173	0.007
Zm00001d025548	6.61545	3.10203	-1.09263	0.0211
Zm00001d016841	11.0289	5.16537	-1.09434	0.0121
Zm00001d034732	3.4187	1.60065	-1.09479	0.03695
Zm00001d034782	49.91	23.3657	-1.09493	0.00625
Zm00001d045877	37.9412	17.7601	-1.09513	0.01485
Zm00001d005460	21.9477	10.2557	-1.09764	0.00495
Zm00001d002198	2.38923	1.11642	-1.09767	0.03205
Zm00001d043544	8.54192	3.98943	-1.09838	0.0186
Zm00001d053895	3.6627	1.70891	-1.09983	0.02245
Zm00001d027995	9.93808	4.63671	-1.09987	0.0096
Zm00001d034129	5.21643	2.43223	-1.10078	0.0337
Zm00001d028955	7.64569	3.56307	-1.10152	0.0371
Zm00001d043238	7.83328	3.65018	-1.10165	0.0183
Zm00001d017282	4.50802	2.09932	-1.10257	0.0289
Zm00001d022327	31.343	14.5803	-1.10412	0.01055
Zm00001d037784	18.5961	8.64828	-1.10451	0.00315
Zm00001d014294	83.6683	38.8612	-1.10635	0.01
Zm00001d011417	5.13084	2.37635	-1.11044	0.01485
Zm00001d019312	25.1907	11.6624	-1.11103	0.00485
Zm00001d012378	205.924	95.2657	-1.11209	0.0012
Zm00001d012953	10.0202	4.63359	-1.11271	0.0086
Zm00001d013108	5.75928	2.65987	-1.11453	0.0107
Zm00001d006581	3.01682	1.39225	-1.11561	0.0454
Zm00001d029744	62.8903	28.9913	-1.11722	0.00255
Zm00001d020674	3.57385	1.64491	-1.11947	0.02575
Zm00001d021123	29.1425	13.4126	-1.11954	0.00565
Zm00001d020371	19.1477	8.81145	-1.11972	0.0016
Zm00001d013814	7.41845	3.41341	-1.1199	0.01105
Zm00001d042116	5.1486	2.36509	-1.12228	0.0081
Zm00001d043025	7.86963	3.60845	-1.12492	0.006
Zm00001d023735	28.4859	13.0559	-1.12555	0.0082
Zm00001d046679	37.6762	17.2373	-1.12812	0.00455
Zm00001d010499	4.9147	2.24832	-1.12826	0.03445
Zm00001d053554	105.608	48.1815	-1.13217	0.0057
Zm00001d043766	0.522619	0.238319	-1.13287	0.04955
Zm00001d034807	15.5984	7.111	-1.13327	0.0069
Zm00001d026084	2.74717	1.25149	-1.1343	0.02505
Zm00001d034373	9.394	4.27939	-1.13433	0.0054
Zm00001d003457	67.8457	30.9065	-1.13435	0.0016
Zm00001d038351	23.9195	10.8847	-1.13588	0.01095
Zm00001d003446	8.96443	4.06663	-1.14038	0.0146
Zm00001d038291	53.9704	24.4805	-1.14053	0.0209
Zm00001d031372	2.98759	1.35498	-1.14071	0.01525
Zm00001d029662	3.87073	1.75367	-1.14223	0.0198
Zm00001d040023	3.00626	1.35788	-1.14661	0.0428
Zm00001d043336	1.63489	0.738074	-1.14735	0.0386
Zm00001d046945	47.2118	21.3116	-1.14751	0.00155
Zm00001d027593	5.73076	2.58685	-1.14753	0.0104
Zm00001d021653	181.747	81.935	-1.14938	0.00175
Zm00001d048705	64.3962	29.0012	-1.15086	0.00105
Zm00001d044686	68.336	30.7661	-1.15131	0.0475
Zm00001d036255	3.65461	1.64117	-1.155	0.0219
Zm00001d007901	5.41182	2.42685	-1.15703	0.03
Zm00001d020974	11.3666	5.09083	-1.15883	0.00795
Zm00001d034461	30.1291	13.4662	-1.16181	0.0029
Zm00001d037211	2.70117	1.20723	-1.16189	0.0437
Zm00001d020780	55.7144	24.8961	-1.16213	0.004
Zm00001d027886	2.45588	1.09712	-1.16251	0.03825
Zm00001d013873	2.59221	1.15614	-1.16487	0.03245
Zm00001d027749	60.6642	27.0548	-1.16496	0.00125
Zm00001d015463	13.8726	6.18339	-1.16576	0.00945
Zm00001d045450	8.48685	3.78027	-1.16674	0.0049
Zm00001d046981	6.65181	2.96192	-1.16721	0.01575
Zm00001d007240	2.07851	0.925502	-1.16724	0.03355
Zm00001d018786	1.52722	0.679546	-1.16826	0.0201
Zm00001d030678	107.788	47.9089	-1.16983	0.00145
Zm00001d004525	13.6352	6.0543	-1.1713	0.0033
Zm00001d017279	57.9929	25.7212	-1.17292	0.00045
Zm00001d039650	7.8266	3.4689	-1.17391	0.0078
Zm00001d045785	14.2215	6.29924	-1.17483	0.00555
Zm00001d043490	4.60926	2.03928	-1.17647	0.01945
Zm00001d019895	14.7806	6.51776	-1.18126	0.02735
Zm00001d030759	11.9835	5.28265	-1.18172	0.0043
Zm00001d024531	6.07164	2.67558	-1.18224	0.00605
Zm00001d041712	12.4347	5.46186	-1.18691	0.00635
Zm00001d012603	23.2816	10.226	-1.18695	0.00535
Zm00001d049008	2.39322	1.05033	-1.18811	0.0286
Zm00001d026261	5.05443	2.21681	-1.18907	0.0139
Zm00001d047240	4.01852	1.76008	-1.19103	0.0069
Zm00001d002333	10.1354	4.43655	-1.19189	0.0024
Zm00001d019317	4.79446	2.09759	-1.19263	0.0058
Zm00001d037492	1.17297	0.512924	-1.19335	0.04875
Zm00001d022421	803.91	350.492	-1.19765	0.0013
Zm00001d038527	14.9446	6.46723	-1.20841	0.00355
Zm00001d019149	4.33566	1.87126	-1.21224	0.0039
Zm00001d046136	3.29915	1.42004	-1.21616	0.0224
Zm00001d044302	2.28077	0.980485	-1.21795	0.01665
Zm00001d032209	22.5532	9.6849	-1.21952	0.00635
Zm00001d012674	15.1323	6.4897	-1.2214	0.013
Zm00001d031152	51.9595	22.2808	-1.22158	0.0162
Zm00001d039426	1.42732	0.611265	-1.22344	0.04065
Zm00001d018107	6.78375	2.90443	-1.22383	0.02545
Zm00001d024672	10.6481	4.55791	-1.22415	0.01105
Zm00001d011459	4.23676	1.81314	-1.22447	0.0102
Zm00001d020685	7.07071	3.01687	-1.2288	0.0069
Zm00001d035163	6.15512	2.6254	-1.22925	0.01135
Zm00001d018190	4.57898	1.94544	-1.23493	0.03875
Zm00001d010634	13.2866	5.63904	-1.23645	0.0019
Zm00001d031384	2.53499	1.07576	-1.23663	0.04075
Zm00001d037829	1.24845	0.529742	-1.23677	0.0215
Zm00001d014944	7.30402	3.09744	-1.23761	0.00635
Zm00001d035434	1.77141	0.750728	-1.23853	0.0413
Zm00001d038618	79.0048	33.4204	-1.24121	0.00075
Zm00001d012090	46.9699	19.8239	-1.24449	0.0194
Zm00001d006360	9.43603	3.98087	-1.2451	0.01475
Zm00001d043344	15.5737	6.56948	-1.24526	0.04185
Zm00001d004957	1.6918	0.711835	-1.24895	0.04115
Zm00001d053612	0.984109	0.413949	-1.24937	0.0202
Zm00001d006535	2.59765	1.09225	-1.2499	0.01615
Zm00001d049099	46.5299	19.524	-1.25291	0.001
Zm00001d024768	2.90424	1.21694	-1.2549	0.0219
Zm00001d051001	3.66053	1.53348	-1.25524	0.01745
Zm00001d008600	71.0404	29.7557	-1.25547	0.0013
Zm00001d015737	40.274	16.8635	-1.25594	0.0024
Zm00001d037497	1.154	0.48297	-1.25664	0.04045
Zm00001d029601	8.77854	3.66846	-1.25881	0.0175
Zm00001d022229	61.501	25.6913	-1.25933	0.001
Zm00001d047638	2.79763	1.16814	-1.26	0.03725
Zm00001d013486	7.96328	3.32363	-1.2606	0.019
Zm00001d047452	64.8196	27.0339	-1.26166	0.0009
Zm00001d009814	9.87361	4.11643	-1.26218	0.0006
Zm00001d034073	9.53085	3.97268	-1.26249	0.0061
Zm00001d045304	5.22869	2.17904	-1.26276	0.01045
Zm00001d049713	1.73345	0.721066	-1.26545	0.027
Zm00001d005324	32.0034	13.3038	-1.26639	0.00095
Zm00001d016199	4.90442	2.03802	-1.26692	0.0113
Zm00001d013225	4.48874	1.85887	-1.27188	0.0157
Zm00001d011241	9.23034	3.82012	-1.27277	0.0075
Zm00001d016942	3.2762	1.35442	-1.27435	0.01855
Zm00001d011657	7.40792	3.05904	-1.27599	0.01405
Zm00001d014755	5.76802	2.37953	-1.2774	0.01785
Zm00001d046801	6.80661	2.80721	-1.2778	0.0023
Zm00001d022492	23.5818	9.68509	-1.28383	0.0002
Zm00001d028814	5.20312	2.13489	-1.28522	0.04115
Zm00001d020552	87.4283	35.8521	-1.28604	0.00115
Zm00001d018749	2.41601	0.989752	-1.28749	0.0187
Zm00001d044685	92.132	37.6491	-1.29109	0.0007
Zm00001d015744	5.66728	2.31574	-1.29118	0.0062
Zm00001d028711	11.9704	4.88576	-1.29282	0.002
Zm00001d049554	154.161	62.734	-1.29712	0.00045
Zm00001d046474	68.4306	27.8389	-1.29754	0.0027
Zm00001d006590	2.25471	0.915944	-1.29961	0.02125
Zm00001d033517	7.32521	2.97138	-1.30174	0.0038
Zm00001d053514	4.74235	1.92341	-1.30193	0.01495
Zm00001d051163	27.2792	11.0599	-1.30246	0.00035
Zm00001d023402	4.00866	1.6252	-1.3025	0.02745
Zm00001d051287	1.07455	0.433753	-1.30878	0.049
Zm00001d053135	2.56317	1.02976	-1.31561	0.0257
Zm00001d040468	33.6647	13.5213	-1.316	0.00125
Zm00001d004480	15.7042	6.30386	-1.31684	0.0055
Zm00001d038365	44.3228	17.7846	-1.31742	0.00075
Zm00001d051875	1.41209	0.566341	-1.31809	0.01465
Zm00001d034551	0.785765	0.314929	-1.31907	0.02325
Zm00001d045395	9.78335	3.92055	-1.31927	0.00195
Zm00001d030682	2.64482	1.05953	-1.31975	0.03525
Zm00001d038612	1.79834	0.71865	-1.3233	0.04975
Zm00001d024996	53.7901	21.4746	-1.32471	0.00315
Zm00001d028510	25.1784	10.0455	-1.32563	0.0013
Zm00001d002475	5.78398	2.30705	-1.32602	0.0055
Zm00001d017249	52.9666	21.0604	-1.33055	0.00045
Zm00001d021576	7.68816	3.05047	-1.33361	0.00495
Zm00001d007773	33.8317	13.4007	-1.33606	0.0008
Zm00001d010924	3.87284	1.52985	-1.34	0.0186
Zm00001d045190	15.043	5.94158	-1.34017	0.0003
Zm00001d005158	34.0816	13.442	-1.34224	0.00135
Zm00001d006536	1.28444	0.506275	-1.34314	0.02525
Zm00001d013057	7.25724	2.85725	-1.3448	0.0116
Zm00001d046554	14.3382	5.6334	-1.34778	0.00275
Zm00001d045513	3.04479	1.19146	-1.35362	0.0095
Zm00001d012653	2.56361	1.00109	-1.3566	0.0103
Zm00001d016760	26.4549	10.3071	-1.35989	0.0037
Zm00001d049103	4.79333	1.86603	-1.36106	0.0414
Zm00001d047124	2.06571	0.804057	-1.36127	0.02345
Zm00001d025379	7.69331	2.98545	-1.36566	0.00495
Zm00001d042207	4.42833	1.71806	-1.36598	0.0117
Zm00001d048561	27.7764	10.7752	-1.36614	0.0003
Zm00001d053585	2.6889	1.04086	-1.36925	0.00905
Zm00001d007845	3.37862	1.30745	-1.36968	0.01045
Zm00001d005250	1.21288	0.468622	-1.37194	0.00955
Zm00001d005550	2.50265	0.964985	-1.37488	0.0362
Zm00001d051442	1.20938	0.465222	-1.37828	0.0292
Zm00001d030346	30.348	11.664	-1.37954	0.00125
Zm00001d008604	30.6504	11.7775	-1.37988	0.0008
Zm00001d051525	29.5825	11.3605	-1.38072	0.0007
Zm00001d022181	21.274	8.16917	-1.38083	0.0007
Zm00001d007420	4.72141	1.81043	-1.38288	0.046
Zm00001d030345	2.28645	0.876675	-1.383	0.04085
Zm00001d052744	40.216	15.3969	-1.38513	0.0007
Zm00001d026426	3.46896	1.3252	-1.38829	0.0032
Zm00001d026493	12.9673	4.94764	-1.39007	0.00695
Zm00001d035162	14.1223	5.3881	-1.39013	0.0028
Zm00001d050615	0.576914	0.219983	-1.39096	0.03925
Zm00001d035646	35.1365	13.3953	-1.39124	0.0014
Zm00001d027996	13.2802	5.04763	-1.39559	0.0016
Zm00001d044812	1.69553	0.644015	-1.39657	0.01645
Zm00001d015101	30.6034	11.6035	-1.39914	0.0011
Zm00001d037383	133.205	50.4673	-1.40022	0.0002
Zm00001d017270	3.92684	1.48653	-1.40142	0.0183
Zm00001d025360	10.7123	4.05311	-1.40217	0.008
Zm00001d017284	1.6868	0.637271	-1.40431	0.0092
Zm00001d026377	15.8374	5.96405	-1.40898	0.0005
Zm00001d011496	19.8642	7.47621	-1.40979	0.00025
Zm00001d007764	2.17797	0.816151	-1.41608	0.00865
Zm00001d046500	16.0263	5.99847	-1.41777	0.0004
Zm00001d047532	146.203	54.6706	-1.41913	0.00065
Zm00001d006538	0.854162	0.317733	-1.42669	0.0436
Zm00001d037009	2.42509	0.89902	-1.43161	0.01065
Zm00001d007378	8.45904	3.13581	-1.43166	0.00575
Zm00001d047796	46.3888	17.1341	-1.4369	0.0002
Zm00001d003483	7.59758	2.79622	-1.44206	0.0018
Zm00001d043871	1.27823	0.469982	-1.44347	0.02135
Zm00001d018475	0.555699	0.204269	-1.44384	0.0409
Zm00001d005028	3.0041	1.10425	-1.44386	0.02405
Zm00001d025799	3.72389	1.36866	-1.44404	0.0077
Zm00001d024600	0.833434	0.30589	-1.44606	0.0194
Zm00001d040094	3.42395	1.25455	-1.44849	0.0064
Zm00001d013787	20.2071	7.34732	-1.45957	0.00175
Zm00001d032830	3.00941	1.09254	-1.46179	0.0253
Zm00001d043505	32.9198	11.9294	-1.46443	0.0008
Zm00001d017613	3.44753	1.24528	-1.4691	0.00455
Zm00001d042487	1.02069	0.36853	-1.46969	0.0264
Zm00001d008891	2.04237	0.737337	-1.46985	0.00885
Zm00001d007624	39.8336	14.38	-1.46992	0.0015
Zm00001d040777	16.7558	6.04545	-1.47074	0.00035
Zm00001d011626	7.03406	2.5371	-1.47118	0.00725
Zm00001d014596	74.6092	26.8944	-1.47205	0.00025
Zm00001d033478	5.93093	2.13705	-1.47264	0.0176
Zm00001d017271	17.8541	6.42623	-1.47421	0.0035
Zm00001d037232	4.47685	1.61114	-1.4744	0.00335
Zm00001d048131	8.0093	2.87822	-1.4765	0.001
Zm00001d009795	3.92895	1.41161	-1.4768	0.00125
Zm00001d018218	1.35249	0.484934	-1.47976	0.047
Zm00001d052269	1.80964	0.647338	-1.48311	0.0074
Zm00001d026291	3.29413	1.17545	-1.48669	0.0016
Zm00001d031653	38.2922	13.6518	-1.48796	5e-05
Zm00001d010585	16.0449	5.71893	-1.4883	5e-05
Zm00001d006446	101.297	35.9993	-1.49255	5e-05
Zm00001d052233	5.46108	1.93992	-1.49318	0.0022
Zm00001d011454	191.138	67.8662	-1.49385	5e-05
Zm00001d019565	147.402	52.3091	-1.49462	5e-05
Zm00001d026712	2.44008	0.864048	-1.49775	0.00775
Zm00001d017387	8.45137	2.99164	-1.49825	0.0123
Zm00001d035035	1.15212	0.40775	-1.49854	0.02595
Zm00001d035303	27.9585	9.89018	-1.49922	5e-05
Zm00001d032787	9.19261	3.24683	-1.50144	0.00415
Zm00001d021638	5.78781	2.04279	-1.50248	0.0063
Zm00001d049330	1.71252	0.603368	-1.50501	0.0441
Zm00001d025035	5.84084	2.05663	-1.50589	0.0013
Zm00001d003365	8.81188	3.09948	-1.50742	0.0068
Zm00001d003524	58.2817	20.4434	-1.51141	5e-05
Zm00001d027499	3.62849	1.27082	-1.51361	0.0093
Zm00001d037835	3.19976	1.12023	-1.51417	0.02705
Zm00001d040390	1.78291	0.623298	-1.51624	0.03945
Zm00001d018431	0.541156	0.189163	-1.51642	0.04615
Zm00001d031732	5.27235	1.84065	-1.51823	0.003
Zm00001d039310	33.9162	11.824	-1.52025	0.0003
Zm00001d053446	5.26645	1.82915	-1.52566	0.00195
Zm00001d045567	3.44612	1.19216	-1.53139	0.0075
Zm00001d032858	1.28156	0.442479	-1.53422	0.01035
Zm00001d047738	6.0347	2.08168	-1.53554	0.0013
Zm00001d046834	9.1559	3.14619	-1.5411	0.0143
Zm00001d032992	16.4887	5.64394	-1.5467	0.0001
Zm00001d034839	55.3884	18.9345	-1.54856	5e-05
Zm00001d006511	309.084	105.66	-1.54857	0.0001
Zm00001d032120	2.69331	0.919599	-1.55031	0.04915
Zm00001d039956	0.787458	0.26874	-1.55099	0.04895
Zm00001d006268	3.22571	1.10065	-1.55126	0.02685
Zm00001d005451	1.33237	0.454167	-1.55271	0.00055
Zm00001d009071	2.31492	0.788748	-1.55332	0.02905
Zm00001d014606	57.1292	19.4513	-1.55436	5e-05
Zm00001d048949	182.915	62.246	-1.55512	0.00035
Zm00001d053960	1.91457	0.650866	-1.55659	0.0171
Zm00001d029975	2.30387	0.782243	-1.55837	0.01275
Zm00001d020714	2.67539	0.906688	-1.56107	0.0104
Zm00001d048416	1.67006	0.565347	-1.56269	0.0214
Zm00001d043291	7.55459	2.54771	-1.56815	0.0008
Zm00001d013641	5.54652	1.86913	-1.56922	0.00925
Zm00001d039364	14.0731	4.72915	-1.57328	0.00025
Zm00001d011285	1437.77	483.104	-1.57342	5e-05
Zm00001d051754	4.89061	1.64035	-1.57601	0.00135
Zm00001d051161	1.7587	0.589587	-1.57674	0.01475
Zm00001d011734	588.092	196.68	-1.58019	0.0001
Zm00001d013468	7.00538	2.33651	-1.58411	0.00065
Zm00001d037384	0.768338	0.25589	-1.58622	0.04375
Zm00001d002802	1.72666	0.573849	-1.58924	0.03935
Zm00001d037681	2.64629	0.878916	-1.59018	0.0366
Zm00001d052346	0.732559	0.242953	-1.59227	0.0366
Zm00001d020147	1.98944	0.65969	-1.5925	0.03105
Zm00001d053133	12.4408	4.12534	-1.5925	0.00015
Zm00001d050164	3.0225	1.0003	-1.5953	0.00415
Zm00001d041363	3.16958	1.04741	-1.59746	0.00185
Zm00001d018883	0.501358	0.165565	-1.59844	0.0366
Zm00001d001820	2.82266	0.928771	-1.60366	0.0076
Zm00001d017629	63.2909	20.7884	-1.60622	0.00545
Zm00001d016160	19.7862	6.49097	-1.60799	0.00015
Zm00001d038791	11.3094	3.70811	-1.60876	0.0011
Zm00001d029628	42.8667	14.0423	-1.61008	0.00025
Zm00001d042611	1.27074	0.415847	-1.61154	0.02945
Zm00001d048710	0.952221	0.310413	-1.61711	0.03035
Zm00001d023611	2.15036	0.698888	-1.62144	0.0093
Zm00001d025012	1.54474	0.500081	-1.62713	0.00905
Zm00001d024763	14.7756	4.78137	-1.62772	0.0001
Zm00001d032114	15.7	5.07079	-1.63048	5e-05
Zm00001d053424	0.696848	0.224653	-1.63315	0.0474
Zm00001d021900	1.98872	0.63835	-1.63942	0.0134
Zm00001d029777	5.36525	1.71611	-1.6445	0.00725
Zm00001d032008	3.50203	1.11921	-1.64572	0.03335
Zm00001d043737	2.23698	0.714444	-1.64666	0.03145
Zm00001d051085	11.9642	3.82033	-1.64696	5e-05
Zm00001d015969	0.999458	0.317643	-1.65374	0.0302
Zm00001d003669	2.64337	0.839466	-1.65484	0.01975
Zm00001d018625	6.71756	2.11963	-1.66413	5e-05
Zm00001d020722	10.115	3.18418	-1.66751	0.01555
Zm00001d037288	39.9098	12.5624	-1.66763	0.00015
Zm00001d025099	117.487	36.8793	-1.67162	0.00015
Zm00001d030037	2.0416	0.640647	-1.6721	0.0153
Zm00001d049286	0.66603	0.208573	-1.67503	0.01125
Zm00001d028819	1.64277	0.514249	-1.67559	0.01425
Zm00001d049539	4.53106	1.41521	-1.67883	0.00255
Zm00001d044564	0.579363	0.180946	-1.6789	0.0082
Zm00001d036951	104.909	32.7481	-1.67966	0.00015
Zm00001d006936	1.45998	0.454995	-1.68203	0.0262
Zm00001d005594	10.8964	3.39142	-1.68389	0.00025
Zm00001d024291	1.0471	0.325725	-1.68468	0.0049
Zm00001d043199	4.0215	1.24635	-1.69003	0.00865
Zm00001d029763	2.579	0.799167	-1.69024	0.04375
Zm00001d024960	28.7491	8.89077	-1.69314	0.00055
Zm00001d002820	3.73816	1.15589	-1.69332	0.03875
Zm00001d014463	27.8793	8.61979	-1.69347	5e-05
Zm00001d032961	0.628092	0.194004	-1.69489	0.01205
Zm00001d051166	5.11092	1.57717	-1.69625	0.0003
Zm00001d052673	403.309	124.158	-1.69971	5e-05
Zm00001d028007	3.2897	1.01255	-1.69997	0.0008
Zm00001d018244	9.57455	2.94026	-1.70326	0.0457
Zm00001d011405	0.752063	0.230557	-1.70573	0.02765
Zm00001d044898	16.418	4.98982	-1.71822	0.00145
Zm00001d043654	6.59581	2.00145	-1.7205	0.0022
Zm00001d010255	1.5837	0.48002	-1.72213	0.0128
Zm00001d044157	4.6782	1.41559	-1.72455	0.0011
Zm00001d008749	2.1651	0.652905	-1.72949	0.0245
Zm00001d003021	2.77407	0.834545	-1.73294	0.00135
Zm00001d025016	40.9423	12.3074	-1.73407	0.00035
Zm00001d050455	29.9218	8.99187	-1.7345	0.0001
Zm00001d022546	25.837	7.71539	-1.74363	0.00085
Zm00001d037550	28.4768	8.50197	-1.74392	0.0003
Zm00001d048950	168.082	50.014	-1.74876	5e-05
Zm00001d015153	56.5194	16.7745	-1.75247	0.0002
Zm00001d021971	2.17292	0.644809	-1.75269	0.01245
Zm00001d002610	10.6022	3.14384	-1.75377	5e-05
Zm00001d040188	1.05338	0.312336	-1.75386	0.02975
Zm00001d033475	0.916422	0.27113	-1.75703	0.02845
Zm00001d028912	6.07721	1.7952	-1.75927	0.0014
Zm00001d044639	14.8598	4.36999	-1.76571	5e-05
Zm00001d046330	1.44257	0.424185	-1.76588	0.00355
Zm00001d052261	2.06642	0.606273	-1.76909	0.00385
Zm00001d030339	27.6095	8.07684	-1.7733	0.00205
Zm00001d017782	547.246	159.995	-1.77416	0.001
Zm00001d017274	48.7582	14.232	-1.7765	5e-05
Zm00001d028401	0.904389	0.263906	-1.77692	0.01745
Zm00001d052827	8.13707	2.37378	-1.77732	0.0002
Zm00001d043480	2.28792	0.666597	-1.77915	0.00445
Zm00001d047868	2.11189	0.614374	-1.78135	0.0102
Zm00001d012707	18.5073	5.36773	-1.78571	0.0014
Zm00001d032946	14.0838	4.0782	-1.78803	0.00075
Zm00001d028116	109.139	31.5475	-1.79057	0.0002
Zm00001d045210	77.7942	22.4592	-1.79236	5e-05
Zm00001d021896	4.783	1.37337	-1.8002	0.00095
Zm00001d004921	2.2766	0.653612	-1.80038	0.01095
Zm00001d032669	6.44526	1.84551	-1.80422	0.0001
Zm00001d004075	5.02044	1.43723	-1.80452	0.00045
Zm00001d017598	1.87186	0.535742	-1.80486	0.01035
Zm00001d044744	1.0839	0.309242	-1.80943	0.01225
Zm00001d047952	1.99046	0.566181	-1.81377	0.00925
Zm00001d044734	2.38212	0.677529	-1.81389	0.0097
Zm00001d038064	6.66692	1.89379	-1.81574	0.00015
Zm00001d052733	0.60917	0.172956	-1.81644	0.0447
Zm00001d049217	1.57854	0.446517	-1.8218	0.03115
Zm00001d049485	4.62135	1.30462	-1.82469	0.0197
Zm00001d014318	3.02933	0.853231	-1.82799	0.0184
Zm00001d007560	2.29147	0.644235	-1.83061	0.01475
Zm00001d032332	71.8523	20.1852	-1.83174	0.0146
Zm00001d017077	145.937	40.8939	-1.83539	5e-05
Zm00001d011643	0.602757	0.167785	-1.84496	0.0101
Zm00001d002139	3.74358	1.03673	-1.85237	0.001
Zm00001d015616	1.70174	0.470727	-1.85405	0.0134
Zm00001d009106	12.6327	3.49356	-1.85439	0.00105
Zm00001d048214	27.4152	7.57532	-1.85559	0.0001
Zm00001d023843	4.72819	1.3051	-1.85713	0.00015
Zm00001d031221	35.0594	9.66028	-1.85967	5e-05
Zm00001d024926	34.4576	9.45918	-1.86504	0.00335
Zm00001d016806	2.83605	0.778264	-1.86555	0.00335
Zm00001d010751	5.88514	1.60153	-1.87762	0.0134
Zm00001d013644	13.1796	3.58355	-1.87885	5e-05
Zm00001d031345	4.79313	1.30316	-1.87896	0.00855
Zm00001d003712	923.437	250.795	-1.88051	5e-05
Zm00001d003249	0.820565	0.222371	-1.88365	0.0222
Zm00001d032022	0.630414	0.169927	-1.89139	0.0015
Zm00001d042142	4.03259	1.08416	-1.89513	0.0068
Zm00001d014748	6.08837	1.63211	-1.89932	0.0008
Zm00001d011847	3.35811	0.892665	-1.91146	0.0006
Zm00001d041578	7.66319	2.02981	-1.9166	0.00645
Zm00001d047436	111.092	29.3767	-1.91901	5e-05
Zm00001d008570	1.94995	0.514441	-1.92236	0.0074
Zm00001d030942	1.90323	0.499106	-1.93103	0.0026
Zm00001d029847	2.81332	0.735778	-1.93493	0.0024
Zm00001d050302	8.0175	2.09498	-1.93621	0.0008
Zm00001d047424	5.02657	1.30545	-1.94503	0.00055
Zm00001d025043	6.11793	1.58861	-1.94528	5e-05
Zm00001d052471	2.32488	0.602089	-1.94911	0.0074
Zm00001d041476	4.90374	1.26598	-1.95362	0.0017
Zm00001d046236	0.826526	0.212904	-1.95686	0.0364
Zm00001d011438	1.46027	0.376119	-1.95698	0.03945
Zm00001d003311	40.7152	10.4832	-1.95749	5e-05
Zm00001d017121	2.45082	0.630331	-1.95909	0.00455
Zm00001d013153	2.79715	0.717114	-1.96369	0.0058
Zm00001d039049	15.4588	3.95578	-1.96639	0.0016
Zm00001d045537	1.851	0.470268	-1.97675	0.0041
Zm00001d023411	5.31483	1.34052	-1.98723	0.00215
Zm00001d031379	0.908022	0.228744	-1.98899	0.03995
Zm00001d005811	5.36864	1.34948	-1.99216	0.00595
Zm00001d036768	2.87023	0.720279	-1.99454	0.02945
Zm00001d038451	1.04688	0.262498	-1.99572	0.01155
Zm00001d012574	1.29871	0.325025	-1.99845	0.0032
Zm00001d013097	2.52134	0.630444	-1.99975	0.0012
Zm00001d027601	5.05237	1.25867	-2.00506	0.0006
Zm00001d051334	1.32889	0.330923	-2.00565	0.0172
Zm00001d028167	4.70012	1.17034	-2.00577	0.00155
Zm00001d025572	4.1704	1.03471	-2.01096	0.0005
Zm00001d004738	7.60702	1.88521	-2.01261	0.00025
Zm00001d018161	9.40981	2.32476	-2.01708	5e-05
Zm00001d046318	4.00359	0.978217	-2.03307	0.0015
Zm00001d036901	5.08915	1.24299	-2.0336	0.0086
Zm00001d051787	4.11258	1.00424	-2.03394	0.00155
Zm00001d002168	4.30045	1.04988	-2.03427	5e-05
Zm00001d051424	1.0208	0.249169	-2.0345	0.0175
Zm00001d014804	17.9729	4.37879	-2.03722	5e-05
Zm00001d029829	6.67361	1.62225	-2.04047	5e-05
Zm00001d025296	2.82178	0.685757	-2.04084	0.0116
Zm00001d003924	7.78642	1.88617	-2.0455	0.00025
Zm00001d032947	5.06907	1.22303	-2.05126	0.0055
Zm00001d048945	1.24106	0.297838	-2.05898	0.01775
Zm00001d027431	1.54963	0.370994	-2.06245	0.0068
Zm00001d016009	1.87682	0.449164	-2.06298	0.0039
Zm00001d051156	4.31124	1.02878	-2.06717	0.00415
Zm00001d031366	2.04904	0.488941	-2.06722	0.00125
Zm00001d043665	67.8458	16.184	-2.06769	0.0002
Zm00001d002739	2.86776	0.683164	-2.06962	0.0144
Zm00001d011315	0.634645	0.150729	-2.07399	5e-05
Zm00001d029501	6.26049	1.47586	-2.08472	0.0075
Zm00001d012819	1.61865	0.379921	-2.09102	0.03235
Zm00001d040780	26.8442	6.2972	-2.09183	5e-05
Zm00001d039772	1.88934	0.442547	-2.09398	0.0002
Zm00001d047358	37.0701	8.67831	-2.09477	5e-05
Zm00001d018631	21.0868	4.93146	-2.09625	0.0002
Zm00001d044373	2.48175	0.578363	-2.10131	0.0073
Zm00001d033187	13.1272	3.05587	-2.1029	5e-05
Zm00001d047907	26.9935	6.27819	-2.10419	0.0001
Zm00001d044683	59.9092	13.8782	-2.10996	5e-05
Zm00001d024352	1.10041	0.253974	-2.11529	0.0349
Zm00001d024037	34.9723	8.06271	-2.11688	5e-05
Zm00001d052245	5.30022	1.22192	-2.11691	0.0022
Zm00001d042134	2.57825	0.593213	-2.11977	0.00275
Zm00001d022608	3.63162	0.831097	-2.12752	0.0068
Zm00001d036256	1.5134	0.346266	-2.12784	0.02315
Zm00001d050224	4.48915	1.0265	-2.12871	0.00085
Zm00001d018133	1.0776	0.2464	-2.12875	0.00025
Zm00001d008449	96.4166	22.0225	-2.13031	5e-05
Zm00001d048342	1.63322	0.372887	-2.1309	0.0057
Zm00001d046468	0.450637	0.102424	-2.13741	0.03725
Zm00001d003016	5.83513	1.32557	-2.13815	0.0002
Zm00001d038718	16.6526	3.758	-2.14771	5e-05
Zm00001d047584	1.35506	0.30576	-2.14788	0.0301
Zm00001d038473	1.27053	0.284191	-2.1605	0.034
Zm00001d035652	3.72601	0.830292	-2.16594	0.00105
Zm00001d016396	3.41269	0.757998	-2.17064	0.00035
Zm00001d044390	4.36817	0.969183	-2.17219	0.00085
Zm00001d021693	1.83918	0.407178	-2.17533	0.03345
Zm00001d028367	39.4362	8.70764	-2.17916	5e-05
Zm00001d033241	12.8868	2.84112	-2.18136	5e-05
Zm00001d038993	12.779	2.80743	-2.18645	0.0026
Zm00001d003015	18.9935	4.16865	-2.18785	5e-05
Zm00001d034015	32.4614	7.11748	-2.18929	5e-05
Zm00001d003023	2.34591	0.511226	-2.19811	0.00075
Zm00001d044272	9.60222	2.08675	-2.20211	5e-05
Zm00001d037061	3.28473	0.711415	-2.20701	0.0005
Zm00001d036364	28.4254	6.09286	-2.22199	5e-05
Zm00001d029794	923.649	197.752	-2.22365	5e-05
Zm00001d047276	0.825188	0.175012	-2.23727	0.02665
Zm00001d008633	5.01036	1.0619	-2.23826	0.0234
Zm00001d016013	2.07023	0.438181	-2.24019	0.0066
Zm00001d047104	2.8329	0.5975	-2.24527	0.00055
Zm00001d017709	3.56671	0.750308	-2.24904	0.00385
Zm00001d042371	47.468	9.87503	-2.2651	5e-05
Zm00001d003019	8.06491	1.67567	-2.26692	5e-05
Zm00001d007264	1.39616	0.28974	-2.26864	0.0243
Zm00001d052989	6.85238	1.42132	-2.26937	0.00235
Zm00001d011607	4.46067	0.924068	-2.27119	0.04455
Zm00001d048690	0.743193	0.153942	-2.27135	0.03345
Zm00001d036122	4.43217	0.907285	-2.28838	0.0004
Zm00001d033320	5.16325	1.05457	-2.29162	0.0001
Zm00001d037636	2.55663	0.521328	-2.29398	5e-05
Zm00001d004448	2.2449	0.455467	-2.30123	0.00245
Zm00001d039963	15.4678	3.12857	-2.3057	5e-05
Zm00001d003044	8.95592	1.80844	-2.3081	5e-05
Zm00001d005470	13.0326	2.62888	-2.30961	0.0024
Zm00001d015224	1.86088	0.375285	-2.30993	0.00645
Zm00001d038772	1.98303	0.399223	-2.31244	0.0131
Zm00001d017019	175.87	35.2928	-2.31707	5e-05
Zm00001d051814	0.740626	0.14811	-2.32208	0.0244
Zm00001d019507	8.45684	1.6832	-2.32891	5e-05
Zm00001d038930	6.44028	1.27725	-2.33408	0.00145
Zm00001d032527	69.9316	13.8616	-2.33485	5e-05
Zm00001d034049	3.83108	0.752995	-2.34704	0.00105
Zm00001d027525	38.1602	7.48626	-2.34975	5e-05
Zm00001d011886	9.61647	1.87896	-2.35557	0.00045
Zm00001d012482	3.07491	0.600723	-2.35577	0.0013
Zm00001d027537	14.3929	2.81176	-2.35581	5e-05
Zm00001d030343	2.80738	0.548068	-2.3568	0.00155
Zm00001d046746	113.764	22.1161	-2.36288	5e-05
Zm00001d038488	54.6513	10.6018	-2.36594	0.0042
Zm00001d012702	0.443948	0.0859298	-2.36916	0.0039
Zm00001d029460	8.77944	1.6986	-2.36978	0.0071
Zm00001d044541	93.4518	18.0567	-2.37169	5e-05
Zm00001d028467	15.1249	2.90604	-2.3798	0.017
Zm00001d016219	7.12257	1.36482	-2.38369	5e-05
Zm00001d040265	0.973872	0.18542	-2.39293	0.0151
Zm00001d020583	13.4307	2.54792	-2.39815	0.0004
Zm00001d026348	49.3072	9.23205	-2.41707	5e-05
Zm00001d034514	41.1658	7.70188	-2.41816	5e-05
Zm00001d018206	12.1054	2.25992	-2.42131	5e-05
Zm00001d044372	1.50612	0.279165	-2.43164	0.03695
Zm00001d036293	36.7839	6.81382	-2.43254	5e-05
Zm00001d030023	0.88206	0.162486	-2.44056	0.04825
Zm00001d017276	5.50501	1.00681	-2.45096	5e-05
Zm00001d047437	1.70569	0.311489	-2.4531	0.00445
Zm00001d047453	0.848949	0.15341	-2.46829	0.00055
Zm00001d024528	1.53919	0.277923	-2.46941	0.01345
Zm00001d043968	6.71789	1.20869	-2.47457	5e-05
Zm00001d038178	6.55494	1.17877	-2.4753	0.00145
Zm00001d022597	3.98624	0.716268	-2.47646	0.0099
Zm00001d012900	295.353	52.8523	-2.4824	5e-05
Zm00001d025057	20.1536	3.60472	-2.48308	5e-05
Zm00001d034745	153.047	27.2727	-2.48844	5e-05
Zm00001d001960	7.82391	1.39404	-2.48862	0.00015
Zm00001d032850	85.3844	15.1657	-2.49316	5e-05
Zm00001d031257	20.219	3.57025	-2.50161	5e-05
Zm00001d003283	8.67921	1.52399	-2.50971	5e-05
Zm00001d031158	1185.7	208.19	-2.50977	5e-05
Zm00001d036735	0.836842	0.146046	-2.51854	0.0002
Zm00001d043929	5.19512	0.904261	-2.52235	0.005
Zm00001d030548	6.95763	1.20205	-2.5331	0.0001
Zm00001d013542	0.641827	0.110463	-2.53862	0.01315
Zm00001d020148	6.62682	1.13801	-2.5418	0.0002
Zm00001d027946	6.06069	1.03566	-2.54893	0.00015
Zm00001d045843	5.73438	0.979202	-2.54996	0.0002
Zm00001d053055	53.6588	9.09128	-2.56126	5e-05
Zm00001d039825	28.7108	4.8605	-2.56242	0.00765
Zm00001d052950	2.63333	0.444913	-2.56529	0.0157
Zm00001d010870	20.0898	3.39027	-2.56699	5e-05
Zm00001d017976	2.45433	0.413104	-2.57075	0.00385
Zm00001d051397	0.671001	0.112807	-2.57246	0.0139
Zm00001d028219	1.47954	0.248116	-2.57606	0.00355
Zm00001d006753	1.17815	0.196478	-2.58408	0.00225
Zm00001d017429	4.80392	0.79447	-2.59615	5e-05
Zm00001d015798	3.89395	0.641894	-2.60083	5e-05
Zm00001d037935	1.39582	0.23005	-2.60109	0.03025
Zm00001d033047	2.18004	0.354449	-2.6207	0.02185
Zm00001d009705	13.3168	2.15287	-2.62891	5e-05
Zm00001d032356	2.17096	0.348731	-2.63815	0.0007
Zm00001d049213	7.40441	1.18738	-2.64061	0.0068
Zm00001d045839	0.638861	0.102446	-2.64064	0.01955
Zm00001d051157	1.55967	0.249062	-2.64667	0.01175
Zm00001d040244	7.98112	1.25546	-2.66838	0.0002
Zm00001d021177	70.2837	11.026	-2.67228	5e-05
Zm00001d018195	2.101	0.326497	-2.68594	0.0063
Zm00001d018491	12.691	1.96481	-2.69134	0.00665
Zm00001d043988	454.931	70.0449	-2.6993	5e-05
Zm00001d020351	5.13674	0.784581	-2.71086	0.00055
Zm00001d007381	2.75135	0.419785	-2.71241	0.0119
Zm00001d038275	0.565476	0.0860307	-2.71654	0.01345
Zm00001d053733	4.21453	0.639713	-2.71987	0.0026
Zm00001d011378	0.736362	0.110918	-2.73092	0.01455
Zm00001d049640	1.07589	0.161575	-2.73526	0.0096
Zm00001d039175	2.29307	0.34194	-2.74546	0.0302
Zm00001d037397	9.13249	1.34626	-2.76205	5e-05
Zm00001d018738	882.112	129.744	-2.7653	5e-05
Zm00001d010459	1.23583	0.181053	-2.771	0.01565
Zm00001d018727	14.6907	2.14908	-2.77311	5e-05
Zm00001d046300	34.886	5.07318	-2.78169	5e-05
Zm00001d044399	278.403	39.3131	-2.82409	5e-05
Zm00001d045302	0.873846	0.121349	-2.84821	0.04425
Zm00001d017646	4.36749	0.604267	-2.85355	0.00765
Zm00001d053916	2.2843	0.314001	-2.86291	0.0015
Zm00001d016457	4.00575	0.54645	-2.87391	0.0051
Zm00001d021487	0.765885	0.104301	-2.87637	0.0115
Zm00001d040245	83.3568	11.3036	-2.88252	5e-05
Zm00001d042749	3.02279	0.406363	-2.89504	0.04105
Zm00001d021897	2.81324	0.377961	-2.89593	0.0003
Zm00001d048865	0.660255	0.0883966	-2.90096	0.04395
Zm00001d031381	2.22872	0.29269	-2.92877	0.01175
Zm00001d024471	33.2461	4.35767	-2.93156	5e-05
Zm00001d013945	6.85864	0.897164	-2.93448	0.0168
Zm00001d021688	1.39569	0.181154	-2.9457	0.00195
Zm00001d040158	5.34878	0.680785	-2.97394	0.001
Zm00001d020492	14.9278	1.89421	-2.97833	5e-05
Zm00001d049242	335.783	42.255	-2.99033	5e-05
Zm00001d042935	6.02934	0.740736	-3.02497	0.0092
Zm00001d011157	0.955075	0.115578	-3.04675	0.0079
Zm00001d026366	0.491706	0.0593414	-3.05068	0.00725
Zm00001d042244	8.63612	1.00204	-3.10745	5e-05
Zm00001d023480	1.18161	0.136608	-3.11264	0.0096
Zm00001d011641	0.992243	0.11428	-3.11812	0.0034
Zm00001d026554	1.84199	0.206583	-3.15648	0.0314
Zm00001d022228	2.24143	0.250156	-3.16352	0.028
Zm00001d025065	3.0824	0.342625	-3.16935	0.00065
Zm00001d013782	0.993975	0.110456	-3.16973	0.00325
Zm00001d024961	7.68829	0.852889	-3.17223	5e-05
Zm00001d022607	10.2918	1.13389	-3.18214	0.00675
Zm00001d006351	1.07473	0.117252	-3.19629	0.0019
Zm00001d006053	2.77982	0.300988	-3.20721	0.0014
Zm00001d048866	3.20209	0.340227	-3.23444	0.00055
Zm00001d028725	0.892292	0.0936739	-3.2518	0.0366
Zm00001d044202	0.460207	0.0481429	-3.25689	0.0422
Zm00001d051194	4.19413	0.436174	-3.26539	0.0002
Zm00001d004633	8.14415	0.836331	-3.28362	5e-05
Zm00001d015133	12.125	1.22873	-3.30274	5e-05
Zm00001d012484	12.3954	1.24977	-3.31007	0.0041
Zm00001d036539	236.981	23.4538	-3.33688	5e-05
Zm00001d037073	1.51303	0.149348	-3.3407	0.0285
Zm00001d030821	2.38362	0.23464	-3.34463	0.03655
Zm00001d035395	1.01824	0.0997921	-3.35101	0.031
Zm00001d004305	2.32709	0.222893	-3.3841	0.0036
Zm00001d022496	1.54971	0.146512	-3.40291	0.01375
Zm00001d038325	67.7947	6.3916	-3.40692	5e-05
Zm00001d046745	38.9832	3.67287	-3.40787	5e-05
Zm00001d040730	0.714086	0.0672	-3.40956	0.01055
Zm00001d020984	77.8899	7.319	-3.41172	5e-05
Zm00001d030981	2.25968	0.210012	-3.42758	0.0003
Zm00001d043135	6.77353	0.6252	-3.43752	5e-05
Zm00001d020628	31.5321	2.86007	-3.4627	5e-05
Zm00001d006117	1.38219	0.12388	-3.47994	0.00035
Zm00001d013629	13.3426	1.18553	-3.49244	5e-05
Zm00001d027957	15.4774	1.3746	-3.49308	5e-05
Zm00001d022439	0.589309	0.0518982	-3.50527	0.0369
Zm00001d020163	30.598	2.68085	-3.51268	5e-05
Zm00001d032618	65.393	5.61447	-3.54192	5e-05
Zm00001d020886	4.70387	0.400179	-3.55513	5e-05
Zm00001d037513	163.295	13.5293	-3.59333	5e-05
Zm00001d011515	57.6735	4.72022	-3.61098	5e-05
Zm00001d034427	20.7387	1.69352	-3.61423	5e-05
Zm00001d043200	2.47852	0.202236	-3.61536	0.00035
Zm00001d013004	6.89687	0.531832	-3.6969	0.0208
Zm00001d038551	2.11469	0.156975	-3.75184	0.0048
Zm00001d003287	32.9969	2.4026	-3.77966	5e-05
Zm00001d018700	3.31753	0.236937	-3.80753	0.0013
Zm00001d018701	4.33295	0.306688	-3.8205	0.0001
Zm00001d007403	34.1888	2.34664	-3.86486	5e-05
Zm00001d020138	2.37747	0.159747	-3.89557	0.00145
Zm00001d039567	1.16296	0.0687704	-4.07987	0.003
Zm00001d031407	2.00441	0.117308	-4.09481	0.00155
Zm00001d041025	3.2382	0.188576	-4.10198	0.0014
Zm00001d043458	4.25189	0.245049	-4.11696	0.0005
Zm00001d005394	8.06295	0.448979	-4.16659	0.0016
Zm00001d020495	17.5279	0.932867	-4.23184	5e-05
Zm00001d049704	2.74855	0.142039	-4.27432	0.01725
Zm00001d036946	35.5445	1.76185	-4.33446	0.00185
Zm00001d002707	3.06555	0.148135	-4.37117	0.0171
Zm00001d007830	6.01775	0.276357	-4.44462	0.0016
Zm00001d010284	15.7114	0.711985	-4.46382	5e-05
Zm00001d004689	31.9363	1.42547	-4.48569	5e-05
Zm00001d050259	2.95834	0.131323	-4.49359	0.00025
Zm00001d026147	1.0396	0.0453074	-4.52015	0.00675
Zm00001d032691	62.7018	2.66989	-4.55365	5e-05
Zm00001d032368	3.85647	0.142797	-4.75524	0.00235
Zm00001d001943	21.2716	0.755188	-4.81595	5e-05
Zm00001d009567	9.84389	0.342903	-4.84336	0.00355
Zm00001d027524	119.885	3.43869	-5.12365	5e-05
Zm00001d052478	2.52299	0.0671143	-5.23237	0.00445
Zm00001d052335	9.42191	0.229884	-5.35704	0.00195
Zm00001d044402	11.4652	0.260865	-5.45782	0.00805
Zm00001d048644	116.441	2.63345	-5.4665	5e-05
Zm00001d032084	101.232	0.931357	-6.76411	0.0017
Zm00001d044401	57.7704	0.260865	-7.79088	0.00805
Zm00001d025059	36.1513	0.129227	-8.12799	0.04705
