# Supplementary material for: Genetic variation in the aquaporin TONOPLAST INTRINSIC PROTEIN 4;3 modulates maize cold tolerance
Source: Plant Biotechnol J. 2024 Jul 18;22(11):3037–50. doi: 10.1111/pbi.14426 (PMC11500999; doi:10.1111/pbi.14426)
Supplement: Supplementary file 5 — Table S4 759 TIP4;3‐induced genes and 441 TIP4;3‐repressed genes were identified under cold treatment in TIP4;3‐OE compared to the wild type. [file PBI-22-3037-s002.xlsx]

## Sheet: Sheet1
Supplementary Table 4. 759 ZmTIP4;3-induced genes and 441 ZmTIP4;3-repressed genes were identified under cold treatment in ZmTIP4;3-OE compared to the wild type.
Gene_ID	WT_4oC	ZmTIP4;3-OE_4oC	log2(fold_change)	p_value
Zm00001d039713	0.377851	5242.14	13.7601	0.00035
Zm00001d036539	0.533526	347.634	9.34779	0.0015
Zm00001d024486	0.0861898	23.9874	8.12054	0.0384
Zm00001d037894	0.180137	49.8151	8.11135	0.0384
Zm00001d011847	0.0290315	5.98074	7.68656	0.02095
Zm00001d042143	1.97222	326.343	7.37043	5e-05
Zm00001d003190	0.312665	44.2109	7.14364	0.00065
Zm00001d028718	0.315461	40.4533	7.00265	0.02495
Zm00001d045145	0.169464	19.6385	6.85656	0.0018
Zm00001d023617	0.161088	14.1661	6.45845	0.00045
Zm00001d024960	2.08406	118.401	5.82815	5e-05
Zm00001d004921	0.148208	7.69489	5.69821	0.00665
Zm00001d021492	0.0952519	4.84162	5.6676	0.0009
Zm00001d029648	0.0690527	2.94448	5.41417	0.00425
Zm00001d041082	0.0418436	1.64804	5.2996	0.00845
Zm00001d028750	0.817273	28.9073	5.14447	5e-05
Zm00001d052532	2.37046	78.8136	5.0552	5e-05
Zm00001d043994	0.494491	15.9759	5.01381	5e-05
Zm00001d051695	0.14371	4.42495	4.94443	0.00115
Zm00001d042140	1.13831	34.5296	4.92286	5e-05
Zm00001d049028	1.73713	52.007	4.90393	5e-05
Zm00001d033846	12.3058	354.246	4.84735	0.0019
Zm00001d027524	3.60635	99.2143	4.78194	5e-05
Zm00001d015217	0.132309	3.62969	4.77786	0.01695
Zm00001d014134	0.0784071	1.89184	4.59266	0.0384
Zm00001d033455	23.4693	502.739	4.42096	5e-05
Zm00001d044421	0.125503	2.49895	4.31553	0.03845
Zm00001d046330	0.140438	2.72845	4.28007	0.0001
Zm00001d002614	0.540935	10.1448	4.22914	5e-05
Zm00001d031152	4.61191	85.7621	4.2169	5e-05
Zm00001d000909	2.02278	37.1417	4.19863	5e-05
Zm00001d005148	0.058294	1.05123	4.17259	0.0223
Zm00001d038005	0.131541	2.35542	4.1624	0.0025
Zm00001d048950	18.349	316.324	4.10763	5e-05
Zm00001d027525	4.33824	71.3137	4.039	5e-05
Zm00001d017987	0.421159	6.82119	4.01759	5e-05
Zm00001d020309	0.0324419	0.512668	3.9821	0.0124
Zm00001d018738	40.0227	622.903	3.96012	5e-05
Zm00001d003301	0.0772566	1.19712	3.95377	0.005
Zm00001d023811	0.503064	7.78377	3.95165	0.00165
Zm00001d006211	1.45402	22.0875	3.92511	5e-05
Zm00001d012292	0.922718	13.9297	3.91613	5e-05
Zm00001d034357	0.171671	2.54877	3.89208	0.03955
Zm00001d003283	0.604114	8.56372	3.82535	5e-05
Zm00001d046422	0.217204	2.92303	3.75034	0.00025
Zm00001d024903	0.301638	3.96786	3.71747	0.0001
Zm00001d037439	0.72811	9.5692	3.71617	0.00145
Zm00001d013956	0.643782	8.42395	3.70985	5e-05
Zm00001d041580	0.517529	6.53627	3.65876	0.0023
Zm00001d033152	0.080569	0.999973	3.63359	0.02645
Zm00001d034995	0.282729	3.48063	3.62186	0.032
Zm00001d007718	0.891891	10.7611	3.59281	5e-05
Zm00001d022032	7.69753	92.5852	3.58831	5e-05
Zm00001d021901	0.935502	11.2128	3.58326	0.0024
Zm00001d013629	0.461812	5.48246	3.56945	0.0001
Zm00001d021677	0.163437	1.92868	3.56081	0.0146
Zm00001d028337	0.0423343	0.491534	3.53739	0.0028
Zm00001d018734	3.12651	36.292	3.53702	0.00045
Zm00001d013907	38.151	439.749	3.52689	0.0004
Zm00001d013536	0.0922949	1.06142	3.52361	0.0266
Zm00001d028165	0.598243	6.79483	3.50563	0.0001
Zm00001d024996	12.6729	143.051	3.4967	5e-05
Zm00001d015133	0.0850925	0.93588	3.45922	0.02045
Zm00001d016128	0.061655	0.674474	3.45147	0.0485
Zm00001d028561	3.26042	34.6677	3.41046	0.0004
Zm00001d015780	0.0522118	0.535325	3.35797	0.0126
Zm00001d015658	0.29933	3.01785	3.33371	0.00015
Zm00001d007831	2.09263	20.8752	3.3184	0.00035
Zm00001d026426	0.576865	5.6089	3.28141	5e-05
Zm00001d033710	0.600195	5.83361	3.28089	0.00445
Zm00001d006936	0.520556	5.04105	3.2756	0.00035
Zm00001d046261	0.740857	7.17427	3.27556	5e-05
Zm00001d006937	0.296674	2.85966	3.26889	0.0327
Zm00001d027948	0.0782334	0.741955	3.24548	0.04675
Zm00001d047090	0.143266	1.35669	3.24332	0.016
Zm00001d000824	1.90508	18.0066	3.24061	0.01255
Zm00001d017422	0.858605	8.02438	3.22432	0.00095
Zm00001d048949	16.1613	150.502	3.21916	5e-05
Zm00001d021026	0.132966	1.22301	3.20131	0.01255
Zm00001d013089	0.158892	1.45307	3.19299	0.01865
Zm00001d003668	0.410348	3.57421	3.12271	0.0002
Zm00001d028349	1.07469	9.33526	3.11877	5e-05
Zm00001d036197	0.116456	0.991528	3.08987	0.0353
Zm00001d002758	0.113503	0.951252	3.06709	0.01925
Zm00001d037681	0.273701	2.29372	3.06702	0.016
Zm00001d002847	10.9817	91.5429	3.05934	5e-05
Zm00001d025082	0.468026	3.85061	3.04043	5e-05
Zm00001d020163	0.795932	6.50681	3.03123	0.00025
Zm00001d031212	1.11332	9.05162	3.0233	5e-05
Zm00001d022155	0.0594438	0.479134	3.01083	0.04055
Zm00001d023945	0.0579607	0.466726	3.00943	0.0067
Zm00001d004053	0.23495	1.88461	3.00384	0.00105
Zm00001d043651	1.37583	10.9163	2.98811	5e-05
Zm00001d020887	0.148828	1.17482	2.98072	0.0118
Zm00001d034415	0.199405	1.56084	2.96855	0.04475
Zm00001d014748	0.484638	3.79054	2.96742	0.001
Zm00001d003247	3.80282	29.7194	2.96626	5e-05
Zm00001d042780	0.209085	1.61017	2.94505	0.00805
Zm00001d018701	0.118019	0.908094	2.94382	0.0137
Zm00001d036370	5.83505	44.809	2.94097	5e-05
Zm00001d034015	3.08715	23.3389	2.91839	5e-05
Zm00001d025055	0.235863	1.778	2.91423	0.00165
Zm00001d048672	0.113496	0.848903	2.90296	0.00915
Zm00001d032854	0.322777	2.4081	2.89928	0.0051
Zm00001d020953	0.268702	1.9398	2.85183	0.00205
Zm00001d012510	5.94631	42.8828	2.85033	5e-05
Zm00001d010814	75.5869	543.906	2.84715	5e-05
Zm00001d044662	1.25418	8.99933	2.84307	0.001
Zm00001d028408	1.57644	10.9602	2.79753	5e-05
Zm00001d002035	2.74221	18.6615	2.76665	5e-05
Zm00001d035766	0.162598	1.08863	2.74314	0.0434
Zm00001d035561	0.273958	1.81311	2.72644	0.0091
Zm00001d044947	0.186285	1.20368	2.69187	0.03915
Zm00001d037816	0.777278	5.0146	2.68963	5e-05
Zm00001d016765	0.117889	0.76006	2.68868	0.01215
Zm00001d034723	0.152537	0.964726	2.66096	0.0474
Zm00001d037868	0.499615	3.14672	2.65496	0.00215
Zm00001d011393	0.993135	6.2516	2.65416	5e-05
Zm00001d010828	0.394068	2.46799	2.64682	0.0003
Zm00001d015224	0.877843	5.46659	2.63861	0.00015
Zm00001d045843	0.834746	5.1854	2.63505	0.0001
Zm00001d048333	3.65927	22.4731	2.61857	0.0083
Zm00001d017851	9.29711	57.0913	2.61842	0.00295
Zm00001d032719	0.636173	3.90147	2.61653	0.0003
Zm00001d047799	0.769365	4.71561	2.6157	0.0001
Zm00001d037749	0.306104	1.86351	2.60593	0.01575
Zm00001d018089	0.685508	4.10764	2.58306	0.0218
Zm00001d048073	0.304007	1.81672	2.57916	0.00095
Zm00001d020886	0.188384	1.12245	2.5749	0.0335
Zm00001d025566	1.11417	6.62871	2.57276	0.00345
Zm00001d001960	1.36526	8.10933	2.57041	5e-05
Zm00001d032947	0.282134	1.66987	2.56528	0.049
Zm00001d010671	0.227841	1.34575	2.56231	0.0192
Zm00001d028199	0.337489	1.98543	2.55654	0.00065
Zm00001d018203	0.117311	0.687829	2.55171	0.0199
Zm00001d038863	0.703646	4.11889	2.54933	0.00135
Zm00001d018926	0.33829	1.9742	2.54493	0.016
Zm00001d043988	57.286	332.316	2.5363	5e-05
Zm00001d007752	0.151995	0.879475	2.53262	0.02935
Zm00001d017438	1.34872	7.79333	2.53065	0.00315
Zm00001d019704	0.850097	4.91157	2.53049	0.01955
Zm00001d006948	0.0849275	0.487655	2.52156	0.0159
Zm00001d023384	28.8387	165.528	2.521	5e-05
Zm00001d048335	0.489568	2.78707	2.50917	0.0004
Zm00001d002776	0.343475	1.94027	2.49798	0.0111
Zm00001d001832	0.558983	3.135	2.48759	0.01515
Zm00001d012567	0.228023	1.26838	2.47574	0.00395
Zm00001d021695	47.1958	261.613	2.4707	5e-05
Zm00001d032467	0.499568	2.76764	2.4699	0.0035
Zm00001d003757	0.413184	2.28518	2.46745	0.02315
Zm00001d026606	0.241391	1.33469	2.46706	0.00875
Zm00001d039531	0.531284	2.92039	2.45861	0.01785
Zm00001d015791	0.293533	1.61059	2.45599	0.0177
Zm00001d013798	0.200798	1.09566	2.44799	0.0042
Zm00001d047202	0.551969	3.0091	2.44668	0.0143
Zm00001d032363	1.32729	7.23479	2.44647	0.0001
Zm00001d031158	107.931	588.108	2.44597	5e-05
Zm00001d022303	0.297705	1.61547	2.44	0.011
Zm00001d051525	4.83925	26.216	2.43759	5e-05
Zm00001d052545	5.53296	29.9242	2.43519	0.0065
Zm00001d009891	0.236344	1.26573	2.42101	0.04005
Zm00001d029339	5.99373	32.0535	2.41895	5e-05
Zm00001d020351	0.582409	3.10449	2.41425	0.0013
Zm00001d051472	7.03615	37.3877	2.40971	5e-05
Zm00001d042209	0.870425	4.5899	2.39867	0.0048
Zm00001d027601	0.353391	1.84333	2.38298	0.00465
Zm00001d011143	0.213182	1.10721	2.37677	0.04795
Zm00001d049071	0.140454	0.726998	2.37185	0.04825
Zm00001d023664	5.64151	29.1716	2.37041	5e-05
Zm00001d048111	0.213139	1.10163	2.36977	0.00445
Zm00001d003483	0.815694	4.2076	2.3669	0.00045
Zm00001d044430	0.113877	0.581778	2.353	0.01645
Zm00001d027809	0.528558	2.67447	2.33912	0.00165
Zm00001d033517	1.04169	5.26859	2.33849	5e-05
Zm00001d018965	4.43309	22.333	2.33279	5e-05
Zm00001d007753	13.4261	66.9526	2.3181	5e-05
Zm00001d015799	20.5442	102.065	2.31268	0.02965
Zm00001d039824	0.0941453	0.467682	2.31257	0.0176
Zm00001d041327	0.437442	2.16407	2.30659	0.00135
Zm00001d029356	0.34884	1.72488	2.30586	0.0034
Zm00001d032138	4.43989	21.9484	2.30552	0.00015
Zm00001d008841	1.54657	7.62711	2.30207	0.02625
Zm00001d028816	1.68067	8.2273	2.29138	0.00255
Zm00001d020401	0.577024	2.81443	2.28614	0.02235
Zm00001d037002	0.167326	0.815635	2.28526	0.04905
Zm00001d038784	0.312839	1.52295	2.28337	0.01625
Zm00001d047663	2.59259	12.5628	2.27669	5e-05
Zm00001d021647	0.338595	1.63889	2.27509	5e-05
Zm00001d045651	7.00474	33.6865	2.26577	0.00685
Zm00001d037229	0.388528	1.86528	2.2633	5e-05
Zm00001d039880	1.11645	5.32839	2.25478	0.0024
Zm00001d022191	0.987585	4.70472	2.25213	0.02095
Zm00001d012603	6.15247	29.2304	2.24823	5e-05
Zm00001d019279	8.41431	39.672	2.2372	5e-05
Zm00001d020533	0.239593	1.12188	2.22726	0.00285
Zm00001d002594	0.326425	1.52504	2.22402	0.0256
Zm00001d047512	0.264697	1.23012	2.21639	0.0068
Zm00001d037956	0.332007	1.53559	2.2095	0.0292
Zm00001d040705	0.177889	0.815246	2.19626	0.02605
Zm00001d013830	1.72931	7.9151	2.19441	0.0001
Zm00001d021688	0.219452	1.00319	2.19262	0.0167
Zm00001d043019	0.225166	1.02193	2.18223	0.0049
Zm00001d008465	0.952654	4.31811	2.18038	0.0002
Zm00001d039566	4.15667	18.7421	2.17278	0.00185
Zm00001d020780	13.3249	59.6848	2.16323	5e-05
Zm00001d015905	5.83936	26.1462	2.16272	5e-05
Zm00001d017420	0.790171	3.5365	2.16209	0.00055
Zm00001d048060	3.81728	17.0519	2.15931	5e-05
Zm00001d042114	17.7611	78.9425	2.15208	5e-05
Zm00001d014328	0.682847	3.01984	2.14483	0.0021
Zm00001d045948	4.63663	20.4908	2.14382	0.00415
Zm00001d044898	6.22357	27.4391	2.14042	5e-05
Zm00001d029195	0.762745	3.36046	2.13939	0.00165
Zm00001d035178	2.74442	12.0183	2.13066	5e-05
Zm00001d007172	0.232764	1.01627	2.12634	0.0222
Zm00001d038772	0.210783	0.919954	2.1258	0.0402
Zm00001d043327	0.222091	0.956676	2.10688	0.0013
Zm00001d049381	26.5903	113.852	2.09818	5e-05
Zm00001d013868	0.319853	1.367	2.09554	0.02275
Zm00001d036715	1.50994	6.4473	2.09421	0.0001
Zm00001d045054	1.58941	6.77647	2.09204	5e-05
Zm00001d001694	2.38666	10.1686	2.09106	0.0014
Zm00001d017380	2.09234	8.90042	2.08875	0.00015
Zm00001d003287	3.74674	15.9073	2.08598	0.00015
Zm00001d039859	0.443028	1.87453	2.08105	0.0363
Zm00001d049550	0.261704	1.10646	2.07994	0.0304
Zm00001d004817	0.322125	1.35508	2.07268	0.00425
Zm00001d022468	0.472464	1.98582	2.07145	0.00135
Zm00001d036402	0.450925	1.89222	2.06912	0.01455
Zm00001d028565	0.242825	1.01477	2.06316	0.01905
Zm00001d021288	11.0735	46.255	2.0625	5e-05
Zm00001d027655	1.5121	6.31168	2.06147	0.0048
Zm00001d031257	3.52011	14.64	2.05622	0.0004
Zm00001d028160	0.301247	1.2517	2.05487	0.0329
Zm00001d013782	0.133669	0.552856	2.04824	0.0131
Zm00001d051473	0.720071	2.97536	2.04685	0.011
Zm00001d037515	0.773506	3.18769	2.04303	0.03915
Zm00001d026147	0.142718	0.584656	2.03442	0.0183
Zm00001d051693	1.38586	5.66974	2.0325	0.00045
Zm00001d020752	0.630883	2.58077	2.03235	0.00205
Zm00001d034017	1.66557	6.76637	2.02237	5e-05
Zm00001d026480	1.05088	4.26555	2.02114	0.01235
Zm00001d018966	2.914	11.795	2.01709	0.00065
Zm00001d017121	0.962456	3.89522	2.01691	0.00075
Zm00001d019163	25.5852	103.52	2.01653	5e-05
Zm00001d028116	6.91665	27.9829	2.0164	0.00045
Zm00001d007485	0.567021	2.29165	2.01492	0.0006
Zm00001d023226	0.350564	1.41324	2.01126	0.0343
Zm00001d037005	0.931437	3.75478	2.0112	0.0014
Zm00001d012035	0.792855	3.19542	2.01088	0.00465
Zm00001d029025	0.233019	0.938797	2.01037	0.01115
Zm00001d021192	2.04867	8.25027	2.00976	0.01395
Zm00001d006608	0.586605	2.34891	2.00153	0.01015
Zm00001d044526	10.0922	40.4012	2.00116	5e-05
Zm00001d025541	0.218023	0.870326	1.99707	0.0444
Zm00001d033990	0.505714	2.01869	1.99702	0.007
Zm00001d014258	2.74951	10.9505	1.99375	5e-05
Zm00001d018087	0.399519	1.59038	1.99304	0.04055
Zm00001d044111	0.244997	0.973684	1.99069	0.0424
Zm00001d050224	0.928608	3.65346	1.97612	0.00225
Zm00001d012591	11.188	43.9735	1.97468	5e-05
Zm00001d035588	0.327181	1.28372	1.97217	0.00555
Zm00001d052435	2.71174	10.6385	1.972	5e-05
Zm00001d025533	6.45789	25.2798	1.96885	5e-05
Zm00001d017666	18.4274	72.0572	1.96729	5e-05
Zm00001d040589	1.1934	4.66419	1.96655	0.0003
Zm00001d048329	4.21906	16.4701	1.96485	5e-05
Zm00001d049956	1.39044	5.41814	1.96225	0.0004
Zm00001d027375	5.03948	19.6114	1.96035	0.00065
Zm00001d044124	0.575156	2.23546	1.95855	0.00645
Zm00001d046342	1.72981	6.69068	1.95154	0.0007
Zm00001d030915	19.287	73.4314	1.92877	0.01615
Zm00001d021303	0.361842	1.37537	1.92639	0.0126
Zm00001d042636	0.554692	2.10615	1.92485	0.006
Zm00001d036103	0.340353	1.28558	1.91732	0.04535
Zm00001d014102	0.462851	1.74562	1.91512	0.0019
Zm00001d009057	2.15041	8.0844	1.91053	5e-05
Zm00001d038665	0.872893	3.26681	1.904	0.00335
Zm00001d012255	0.667221	2.49442	1.90247	0.01905
Zm00001d005392	6.39807	23.9165	1.9023	5e-05
Zm00001d042507	0.34347	1.27904	1.89681	0.0145
Zm00001d020443	1.87262	6.96728	1.89554	0.01375
Zm00001d006340	1.16776	4.34105	1.89431	0.00955
Zm00001d037080	1.6822	6.25117	1.89378	5e-05
Zm00001d016477	1.25129	4.63058	1.88778	0.0003
Zm00001d013592	0.310432	1.14843	1.88731	0.00645
Zm00001d018430	0.444693	1.64492	1.88713	0.00205
Zm00001d039772	0.174635	0.641462	1.87702	0.0087
Zm00001d006535	0.613831	2.23819	1.86642	0.0028
Zm00001d005037	1.34394	4.89215	1.864	0.01485
Zm00001d039529	4.52236	16.3326	1.8526	0.00955
Zm00001d024961	0.858694	3.09573	1.85007	0.0015
Zm00001d052253	6.41621	23.127	1.84978	0.0001
Zm00001d018017	1.73155	6.2198	1.8448	0.04715
Zm00001d021761	0.275422	0.986825	1.84115	0.0463
Zm00001d016760	4.20202	14.9841	1.83428	0.0013
Zm00001d027593	0.804305	2.86019	1.8303	0.00125
Zm00001d051316	0.516885	1.8347	1.82763	0.0033
Zm00001d033241	2.03257	7.21177	1.82705	0.00015
Zm00001d028922	1.75102	6.19922	1.82389	0.0496
Zm00001d044685	31.3099	110.35	1.81739	5e-05
Zm00001d007827	89.2705	314.465	1.81664	5e-05
Zm00001d004738	1.04585	3.67402	1.81269	0.00165
Zm00001d002549	44.1619	155.069	1.81204	5e-05
Zm00001d010870	3.22442	11.3137	1.81096	0.00035
Zm00001d038911	21.2252	74.4117	1.80975	0.02365
Zm00001d036951	12.0463	42.0484	1.80346	0.0001
Zm00001d008974	3.19426	11.1306	1.80097	0.00055
Zm00001d042022	16.1915	56.2812	1.79742	5e-05
Zm00001d017822	4.07092	14.1096	1.79325	0.02335
Zm00001d032517	34.8708	120.434	1.78815	5e-05
Zm00001d010137	3.81949	13.1688	1.78568	5e-05
Zm00001d021268	2.3615	8.13898	1.78515	0.0006
Zm00001d006158	13.5932	46.6939	1.78035	0.0001
Zm00001d048507	1.65786	5.67562	1.77546	0.0004
Zm00001d020773	0.604849	2.05909	1.76736	0.0242
Zm00001d032186	32.9786	112.23	1.76686	5e-05
Zm00001d044819	0.173476	0.586871	1.75831	0.004
Zm00001d052738	0.432914	1.46174	1.75553	0.0466
Zm00001d022101	0.617238	2.08384	1.75534	0.0305
Zm00001d016441	66.4318	223.863	1.75267	5e-05
Zm00001d032946	0.770559	2.59164	1.74989	0.02885
Zm00001d037232	0.805909	2.70598	1.74746	0.00135
Zm00001d043871	0.212032	0.711167	1.74591	0.027
Zm00001d018746	1.41243	4.72985	1.74362	5e-05
Zm00001d022017	0.19749	0.658799	1.73806	0.02
Zm00001d007329	0.829809	2.76651	1.73722	0.023
Zm00001d004138	5.3896	17.8977	1.73153	0.0001
Zm00001d003544	0.676891	2.24676	1.73085	0.04205
Zm00001d031321	0.535464	1.77396	1.72811	0.01405
Zm00001d027174	2.15869	7.15068	1.72792	0.01185
Zm00001d011959	0.447192	1.48011	1.72674	0.008
Zm00001d022059	0.640339	2.11303	1.72241	0.0174
Zm00001d014084	0.453167	1.49208	1.71921	0.00685
Zm00001d050074	0.294486	0.968209	1.71712	0.0326
Zm00001d020631	0.43038	1.41085	1.71288	0.03285
Zm00001d036965	7.32202	23.9615	1.7104	5e-05
Zm00001d035308	10.1774	33.2749	1.70907	5e-05
Zm00001d016950	3.34759	10.9313	1.70727	0.00075
Zm00001d020008	0.448641	1.46272	1.70502	0.03145
Zm00001d048499	2.43261	7.90541	1.70033	0.0006
Zm00001d035899	10.3907	33.7528	1.69972	5e-05
Zm00001d005818	58.463	189.713	1.69822	5e-05
Zm00001d017282	1.68261	5.45137	1.69592	0.00255
Zm00001d040850	2.8535	9.20583	1.68982	5e-05
Zm00001d031377	0.349281	1.12626	1.68908	0.01605
Zm00001d012813	0.989269	3.18625	1.68742	0.0126
Zm00001d038325	8.7471	28.1039	1.68389	5e-05
Zm00001d029318	0.771571	2.4773	1.6829	0.0077
Zm00001d022630	13.8219	44.2312	1.67811	0.0002
Zm00001d031203	12.3299	39.4287	1.67709	5e-05
Zm00001d019597	0.588247	1.87831	1.67494	0.0493
Zm00001d006623	0.720167	2.29945	1.67488	0.03275
Zm00001d052792	0.217638	0.694379	1.6738	0.0261
Zm00001d042684	1.0497	3.34766	1.67317	0.00235
Zm00001d025057	2.51127	8.00825	1.67307	0.0009
Zm00001d025103	2.05945	6.53929	1.66687	0.00025
Zm00001d045774	0.783724	2.48806	1.6666	0.01715
Zm00001d045311	1.82009	5.76362	1.66297	0.00075
Zm00001d032045	2.17533	6.88457	1.66213	0.00175
Zm00001d033848	0.41032	1.29825	1.66175	0.01105
Zm00001d040468	7.82362	24.6115	1.65342	5e-05
Zm00001d042210	1.54733	4.86203	1.65178	0.00815
Zm00001d038484	8.13805	25.4856	1.64693	0.00055
Zm00001d030981	0.271235	0.847106	1.643	0.019
Zm00001d040639	1.56001	4.86477	1.64081	0.00705
Zm00001d010220	1.59634	4.97396	1.63963	0.01275
Zm00001d046263	2.22472	6.92851	1.63892	0.00095
Zm00001d003052	0.451096	1.40025	1.63417	0.04085
Zm00001d033579	5.23288	16.238	1.6337	0.0118
Zm00001d051664	16.0559	49.8045	1.63317	5e-05
Zm00001d012266	2.46298	7.63043	1.63136	0.00225
Zm00001d012710	0.791518	2.45117	1.63078	0.02075
Zm00001d024934	1.19426	3.69439	1.62922	0.00335
Zm00001d020133	5.5403	17.1047	1.62635	0.02955
Zm00001d008017	15.2053	46.9315	1.62598	0.0005
Zm00001d027946	1.96065	6.04274	1.62387	0.00105
Zm00001d026458	62.5901	192.848	1.62346	5e-05
Zm00001d004301	14.0427	43.0928	1.61763	5e-05
Zm00001d006199	71.7578	218.987	1.60964	5e-05
Zm00001d002350	3.26942	9.9675	1.6082	0.00025
Zm00001d006446	10.4993	31.9025	1.60338	5e-05
Zm00001d043137	2.31185	7.01806	1.60203	0.00175
Zm00001d044730	5.14384	15.6052	1.60111	0.00015
Zm00001d011786	4.80306	14.5629	1.60027	0.0031
Zm00001d006212	0.948861	2.87634	1.59997	0.003
Zm00001d026012	7.74152	23.466	1.59988	0.00045
Zm00001d048644	5.21506	15.7939	1.59861	0.00025
Zm00001d037857	2.7833	8.41478	1.59613	0.0092
Zm00001d046474	22.7174	68.6024	1.59446	5e-05
Zm00001d027682	1.0763	3.24976	1.59426	0.0084
Zm00001d033649	1.25646	3.78206	1.58981	0.00215
Zm00001d005932	1.78289	5.3647	1.58928	0.0051
Zm00001d007341	1.03361	3.10297	1.58595	0.0457
Zm00001d010428	0.153133	0.458783	1.58303	0.0251
Zm00001d042637	0.167601	0.501511	1.58125	0.01925
Zm00001d037060	3.90987	11.6907	1.58017	0.00055
Zm00001d011527	0.990067	2.95374	1.57694	0.0021
Zm00001d004997	0.254044	0.757215	1.57562	0.02245
Zm00001d007403	0.42684	1.27197	1.5753	0.03865
Zm00001d023779	0.792827	2.36233	1.57513	0.01035
Zm00001d012909	6.50448	19.3759	1.57476	0.0021
Zm00001d046909	8.42827	25.101	1.57444	5e-05
Zm00001d046488	1.37711	4.09761	1.57314	0.00275
Zm00001d048710	0.373691	1.11103	1.57198	0.0226
Zm00001d006331	1.1948	3.54853	1.57046	0.011
Zm00001d044018	15.239	45.1523	1.56703	0.0003
Zm00001d013326	12.7135	37.5013	1.56058	0.0003
Zm00001d012933	0.651974	1.92266	1.56022	0.04065
Zm00001d037784	1.78147	5.22662	1.55281	0.00075
Zm00001d037658	0.419759	1.22309	1.5429	0.0256
Zm00001d010380	0.671408	1.9555	1.54227	0.02525
Zm00001d048013	2.95732	8.60848	1.54147	0.00215
Zm00001d034414	1.64229	4.77985	1.54126	0.0111
Zm00001d040245	9.99509	29.0025	1.53688	0.0012
Zm00001d052410	0.364215	1.0555	1.53506	0.0471
Zm00001d023372	0.187186	0.542277	1.53456	0.0426
Zm00001d029359	1.40083	4.05401	1.53307	0.00935
Zm00001d048294	8.0241	23.2113	1.53241	0.0272
Zm00001d024963	42.8708	123.428	1.52561	5e-05
Zm00001d039062	0.244591	0.703979	1.52516	0.01375
Zm00001d032740	2.22846	6.4128	1.52491	0.0009
Zm00001d034666	0.736697	2.11702	1.5229	0.02465
Zm00001d046424	0.734158	2.10897	1.52238	0.0498
Zm00001d048334	24.9198	71.5508	1.52167	0.0003
Zm00001d037453	12.2453	35.0718	1.51808	0.0003
Zm00001d024273	0.599626	1.71637	1.51723	0.02765
Zm00001d039454	3.59931	10.2923	1.51578	0.0007
Zm00001d003386	2.46878	7.05383	1.51461	0.012
Zm00001d020674	0.992678	2.82905	1.51092	0.00315
Zm00001d025761	4.09529	11.6662	1.51029	0.00395
Zm00001d035562	2.43268	6.92895	1.51009	0.008
Zm00001d002678	22.0168	62.6106	1.5078	0.00165
Zm00001d020740	3.5066	9.96065	1.50617	0.004
Zm00001d045877	8.62244	24.3821	1.49966	0.00105
Zm00001d038791	1.24122	3.50291	1.49679	0.04195
Zm00001d016411	17.2146	48.424	1.49209	5e-05
Zm00001d033924	6.93228	19.4493	1.48831	0.0024
Zm00001d043031	1.54269	4.32703	1.48793	0.0021
Zm00001d027268	9.99845	28.0165	1.4865	0.00375
Zm00001d021680	0.773811	2.16598	1.48497	0.0274
Zm00001d017425	24.0096	67.1552	1.48389	0.00045
Zm00001d017709	0.734713	2.04808	1.47902	0.0297
Zm00001d044017	9.98288	27.8196	1.47858	0.00015
Zm00001d028814	2.09247	5.82882	1.478	0.01645
Zm00001d004525	3.64381	10.1417	1.47679	0.0003
Zm00001d037225	2.48403	6.90479	1.47492	0.0051
Zm00001d051544	0.244198	0.676895	1.47088	0.02465
Zm00001d003524	6.6658	18.4743	1.47067	0.00065
Zm00001d023524	0.659591	1.82733	1.4701	0.00885
Zm00001d041794	4.68416	12.9679	1.46908	0.04825
Zm00001d002876	0.539012	1.48895	1.46591	0.0047
Zm00001d002065	113.549	312.499	1.46054	0.00025
Zm00001d035055	3.35938	9.22092	1.45672	0.00465
Zm00001d007901	4.2127	11.5585	1.45614	0.00125
Zm00001d039251	1.85082	5.04965	1.44802	0.0302
Zm00001d051628	2.97555	8.08498	1.44209	0.00135
Zm00001d018298	6.61411	17.922	1.43811	0.0013
Zm00001d029662	2.39373	6.47582	1.4358	0.0027
Zm00001d018727	1.83388	4.95717	1.43462	0.01695
Zm00001d034279	8.14767	22.0102	1.43371	0.0005
Zm00001d044339	10.435	28.1802	1.43325	0.0003
Zm00001d026042	0.848279	2.28996	1.43271	0.00875
Zm00001d047745	1.37543	3.70849	1.43095	0.03805
Zm00001d019788	2.30638	6.17874	1.42168	0.0031
Zm00001d036541	3.03005	8.11728	1.42165	0.00105
Zm00001d037828	2.24161	5.99088	1.41823	0.00975
Zm00001d003427	1.77316	4.73086	1.41578	0.0015
Zm00001d020378	2.01416	5.36545	1.41352	0.0028
Zm00001d025528	0.91537	2.43377	1.41077	0.022
Zm00001d019450	17.5428	46.5719	1.40858	5e-05
Zm00001d040066	1.2777	3.39174	1.40848	0.00595
Zm00001d011879	14.56	38.6347	1.40789	0.00035
Zm00001d029794	72.3825	191.991	1.40733	0.0004
Zm00001d025016	7.1293	18.8917	1.40592	0.00435
Zm00001d024543	0.471883	1.25023	1.40569	0.01805
Zm00001d008210	1.85142	4.9031	1.40507	0.0184
Zm00001d023580	0.631937	1.66842	1.40063	0.0202
Zm00001d016009	0.373556	0.983578	1.39672	0.04515
Zm00001d044495	175.695	462.056	1.39499	0.00015
Zm00001d017241	0.856406	2.25196	1.39482	0.0109
Zm00001d038973	0.866428	2.27761	1.39437	0.0371
Zm00001d003648	0.173314	0.455486	1.39402	0.00615
Zm00001d004075	1.25418	3.29555	1.39378	0.0069
Zm00001d021615	19.1356	50.1413	1.38974	0.00015
Zm00001d042739	0.570202	1.49302	1.38869	0.0395
Zm00001d052357	1.97539	5.1698	1.38797	0.0077
Zm00001d034129	1.95567	5.11723	1.3877	0.0071
Zm00001d015616	0.399914	1.04615	1.38733	0.04665
Zm00001d036123	18.7836	49.0387	1.38445	5e-05
Zm00001d035195	10.8219	28.2311	1.38333	0.0011
Zm00001d052101	1.99889	5.19819	1.37881	0.01185
Zm00001d031724	0.33248	0.861908	1.37427	0.0037
Zm00001d016396	0.849886	2.20028	1.37235	0.0139
Zm00001d026664	7.21046	18.6521	1.37117	0.00315
Zm00001d031971	4.54877	11.7478	1.36884	0.00505
Zm00001d001747	1.99301	5.14435	1.36804	0.024
Zm00001d010461	1.62731	4.19953	1.36774	0.0436
Zm00001d002066	9.31665	24.0223	1.36649	0.0011
Zm00001d009431	1.34203	3.45947	1.36613	0.0162
Zm00001d012561	23.3689	60.2316	1.36593	0.0005
Zm00001d027996	3.04272	7.84055	1.36559	0.00275
Zm00001d007105	1.8995	4.8926	1.36498	0.00755
Zm00001d037205	21.031	54.17	1.36497	0.00015
Zm00001d019936	30.5085	78.5721	1.3648	0.00025
Zm00001d051692	1.23403	3.17303	1.36248	0.013
Zm00001d051001	2.38659	6.13441	1.36197	0.006
Zm00001d037918	9.31226	23.9332	1.36181	0.00025
Zm00001d002837	0.985805	2.53285	1.36139	0.0406
Zm00001d022327	22.247	57.1203	1.36039	0.00015
Zm00001d014790	35.2326	90.4496	1.3602	0.0077
Zm00001d025901	1.22979	3.14837	1.35619	0.0395
Zm00001d049173	4.28071	10.9538	1.35551	0.00305
Zm00001d010579	2.18185	5.58299	1.35549	0.0027
Zm00001d047560	2.747	7.01793	1.35319	0.0139
Zm00001d046743	8.97316	22.904	1.35191	0.0022
Zm00001d002974	4.77145	12.1642	1.35014	0.00055
Zm00001d012664	1.78227	4.54141	1.34943	0.01595
Zm00001d039575	16.2216	41.325	1.34909	0.00025
Zm00001d047952	0.962945	2.45196	1.34841	0.02655
Zm00001d034782	6.25681	15.9294	1.34819	0.00055
Zm00001d035401	0.725731	1.84647	1.34726	0.0239
Zm00001d042560	1.2643	3.21284	1.34551	0.02485
Zm00001d007153	4.46962	11.3476	1.34417	0.00655
Zm00001d022099	10.7398	27.2367	1.34258	0.002
Zm00001d034513	1.11432	2.82521	1.3422	0.02445
Zm00001d005888	2.59243	6.572	1.34203	0.0047
Zm00001d044683	6.61882	16.7472	1.33927	0.00375
Zm00001d040733	9.63214	24.3566	1.33839	0.0006
Zm00001d043233	1.34402	3.38816	1.33394	0.0053
Zm00001d047907	12.9618	32.6028	1.33073	0.0017
Zm00001d017964	0.888365	2.23082	1.32835	0.005
Zm00001d008651	1.31671	3.30573	1.32803	0.00885
Zm00001d033320	0.758304	1.89815	1.32374	0.03805
Zm00001d020974	1.24073	3.09711	1.31974	0.01445
Zm00001d039119	9.15736	22.857	1.31963	0.00295
Zm00001d039532	0.850083	2.12141	1.31935	0.02245
Zm00001d027703	2.40474	5.98083	1.31446	0.01635
Zm00001d030548	1.56616	3.89354	1.31385	0.02225
Zm00001d053393	1.49669	3.71535	1.31172	0.0104
Zm00001d012791	2.64312	6.53914	1.30686	0.00625
Zm00001d003040	0.516483	1.27693	1.30589	0.02795
Zm00001d016625	171.7	424.247	1.30502	0.0004
Zm00001d028505	12.0398	29.698	1.30256	0.0021
Zm00001d028230	56.2979	138.773	1.30158	5e-05
Zm00001d023343	145.991	359.665	1.30077	0.0001
Zm00001d003101	1.19793	2.93985	1.2952	0.0033
Zm00001d034067	1.40405	3.44528	1.29503	0.0305
Zm00001d020702	8.15224	19.9898	1.294	0.00155
Zm00001d029583	2.47957	6.07619	1.29308	0.0318
Zm00001d053554	20.4727	50.1451	1.29241	0.00125
Zm00001d050063	0.960985	2.35198	1.29129	0.0285
Zm00001d037687	4.73681	11.5893	1.2908	0.00465
Zm00001d019926	1.26921	3.10495	1.29064	0.0188
Zm00001d036922	0.973825	2.38062	1.2896	0.01715
Zm00001d044181	5.408	13.2176	1.2893	0.00095
Zm00001d041544	2.52284	6.16376	1.28876	0.0203
Zm00001d023335	6.0589	14.7986	1.28834	0.01795
Zm00001d042152	0.21435	0.520917	1.28109	0.03535
Zm00001d033651	5.04153	12.2157	1.2768	0.00215
Zm00001d036564	0.820236	1.987	1.27648	0.03185
Zm00001d033503	0.753828	1.82238	1.27352	0.0073
Zm00001d017622	31.0124	74.905	1.27222	0.00185
Zm00001d031351	5.63458	13.5576	1.26673	0.00095
Zm00001d026089	0.861637	2.07264	1.26632	0.0363
Zm00001d054110	0.3694	0.88838	1.26599	0.0462
Zm00001d012238	0.296022	0.711348	1.26485	0.0202
Zm00001d044389	2.07255	4.98039	1.26485	0.02485
Zm00001d002261	17.1217	41.1372	1.26462	0.0015
Zm00001d024049	0.322397	0.774122	1.26372	0.027
Zm00001d011629	1.32906	3.17811	1.25777	0.01325
Zm00001d039079	15.443	36.8924	1.25637	0.00055
Zm00001d027530	13.889	33.1438	1.25479	0.0009
Zm00001d008495	1.73056	4.12606	1.25353	0.0081
Zm00001d043544	5.84007	13.9206	1.25316	0.0027
Zm00001d042057	4.42159	10.5245	1.25111	0.00175
Zm00001d009908	13.2829	31.6046	1.25056	0.0035
Zm00001d038891	10.6173	25.2101	1.24759	0.00105
Zm00001d013992	3.6359	8.63126	1.24726	0.00475
Zm00001d034319	1.83535	4.35532	1.24672	0.0193
Zm00001d013725	5.7307	13.5753	1.2442	0.00365
Zm00001d016705	10.7945	25.5436	1.24266	0.00395
Zm00001d008529	104.908	247.873	1.24047	0.00025
Zm00001d011716	0.507709	1.19832	1.23895	0.0156
Zm00001d022457	5.53993	13.0723	1.23857	0.0036
Zm00001d012254	0.488586	1.15213	1.23762	0.04035
Zm00001d040544	5.56601	13.1042	1.23531	0.03525
Zm00001d043339	8.6315	20.2918	1.23321	0.00215
Zm00001d030656	0.424489	0.994335	1.22801	0.03585
Zm00001d008340	1.59567	3.72382	1.22262	0.0077
Zm00001d037610	1.20532	2.81276	1.22257	0.04175
Zm00001d049933	8.10251	18.8947	1.22154	0.01425
Zm00001d034836	5.25164	12.2398	1.22074	0.0048
Zm00001d019306	4.65704	10.8488	1.22005	0.00355
Zm00001d031822	4.3538	10.1423	1.22003	0.0181
Zm00001d009594	24.5121	57.0432	1.21856	0.0005
Zm00001d053091	0.616176	1.43225	1.21687	0.04745
Zm00001d051420	80.4263	186.878	1.21635	0.0008
Zm00001d008468	8.92373	20.713	1.21482	0.0006
Zm00001d047307	0.407216	0.943254	1.21185	0.03975
Zm00001d004410	2.02066	4.67298	1.20951	0.04605
Zm00001d034521	6.3692	14.704	1.20703	0.01145
Zm00001d004006	4.33836	10.015	1.20694	0.00315
Zm00001d042030	1519.44	3503.6	1.2053	0.00295
Zm00001d028815	2.43508	5.61305	1.20481	0.0461
Zm00001d013644	3.8519	8.86848	1.20312	0.0015
Zm00001d020755	2.00303	4.60974	1.2025	0.00775
Zm00001d013481	1.24136	2.85219	1.20015	0.0476
Zm00001d004310	135.237	310.288	1.19813	0.0286
Zm00001d018277	3.42793	7.83879	1.19329	0.01115
Zm00001d011799	151.342	345.295	1.19001	0.0009
Zm00001d015724	2.80763	6.38992	1.18645	0.01145
Zm00001d031221	13.9212	31.6599	1.18538	0.00115
Zm00001d016841	7.38695	16.7376	1.18004	0.00375
Zm00001d019225	6.07318	13.7587	1.17982	0.0028
Zm00001d005460	10.7661	24.3891	1.17975	0.00095
Zm00001d052777	1.03995	2.35363	1.17837	0.04925
Zm00001d023799	2.3946	5.41402	1.17692	0.0178
Zm00001d004843	52.8572	119.381	1.1754	0.0008
Zm00001d041363	0.572222	1.29213	1.17511	0.0312
Zm00001d039644	8.40529	18.9685	1.17423	0.0085
Zm00001d053819	1.20395	2.71141	1.17127	0.00825
Zm00001d016708	18.3349	41.2683	1.17044	0.0032
Zm00001d020923	0.91705	2.06352	1.17003	0.04955
Zm00001d039364	3.72234	8.36369	1.16793	0.01035
Zm00001d033574	15.2339	34.1433	1.16432	0.0065
Zm00001d019698	8.76383	19.6364	1.1639	0.00385
Zm00001d025814	2.47439	5.54119	1.16312	0.0224
Zm00001d051163	9.04496	20.2441	1.16231	0.00195
Zm00001d044285	3.0689	6.86447	1.16143	0.0198
Zm00001d037540	5.07376	11.3272	1.15866	0.0036
Zm00001d015914	5.20641	11.6169	1.15786	0.00505
Zm00001d049099	16.3294	36.3487	1.15443	0.00165
Zm00001d022435	28.2091	62.667	1.15155	0.00045
Zm00001d036879	15.0799	33.4077	1.14756	0.0008
Zm00001d028984	13.7143	30.3396	1.14551	0.00145
Zm00001d028295	1.20421	2.66399	1.1455	0.0177
Zm00001d039310	5.79442	12.8164	1.14526	0.0036
Zm00001d031805	4.4913	9.91823	1.14295	0.0276
Zm00001d013101	5.14255	11.3439	1.14137	0.0246
Zm00001d021936	8.76109	19.2863	1.13839	0.0013
Zm00001d033088	3.08143	6.78289	1.1383	0.0497
Zm00001d052224	3.23587	7.11406	1.13652	0.0366
Zm00001d035162	5.34796	11.7394	1.1343	0.0113
Zm00001d033300	3.21831	7.06093	1.13356	0.01825
Zm00001d051964	0.253548	0.555926	1.13264	0.02705
Zm00001d020461	0.939932	2.05982	1.13189	0.0234
Zm00001d047893	212.805	465.924	1.13056	0.0018
Zm00001d009939	11.1505	24.3989	1.12971	0.00505
Zm00001d030032	5.74753	12.5711	1.12909	0.0066
Zm00001d002695	1.26662	2.77005	1.12892	0.0099
Zm00001d037860	1.13006	2.47073	1.12854	0.04075
Zm00001d043654	3.40846	7.44979	1.12808	0.01655
Zm00001d026343	21.0288	45.9526	1.12778	0.03395
Zm00001d043166	2.0505	4.47357	1.12545	0.014
Zm00001d016922	3.24217	7.07321	1.12541	0.00965
Zm00001d010422	25.4144	55.444	1.12539	0.00285
Zm00001d011418	25.0433	54.6004	1.12449	0.0011
Zm00001d051917	3.14128	6.81977	1.11837	0.00465
Zm00001d040780	4.45802	9.66811	1.11683	0.01005
Zm00001d023603	2.89426	6.26883	1.115	0.0205
Zm00001d004768	23.293	50.3925	1.11331	0.02955
Zm00001d030843	2.22898	4.81235	1.11036	0.03965
Zm00001d051245	4.33595	9.34768	1.10826	0.0063
Zm00001d013809	52.1391	112.288	1.10676	0.00105
Zm00001d011886	4.91821	10.5861	1.10597	0.0454
Zm00001d042244	2.45568	5.28463	1.10568	0.0167
Zm00001d009985	24.7676	53.2846	1.10527	0.01
Zm00001d025716	1.26424	2.7186	1.10459	0.04405
Zm00001d033805	6.7985	14.6182	1.10448	0.0029
Zm00001d052211	2.81513	6.05234	1.10429	0.0091
Zm00001d012576	7.16456	15.3985	1.10384	0.01325
Zm00001d046334	9.94759	21.3753	1.10353	0.0025
Zm00001d001924	0.536248	1.14948	1.10001	0.0433
Zm00001d043525	89.5512	191.867	1.09932	0.00145
Zm00001d018445	9.29928	19.9163	1.09876	0.0042
Zm00001d024265	3.3954	7.26825	1.09803	0.01965
Zm00001d044194	12.127	25.9482	1.09741	0.0234
Zm00001d048789	3.53801	7.56108	1.09565	0.03095
Zm00001d008249	1.42944	3.05481	1.09563	0.00905
Zm00001d018195	1.23657	2.64196	1.09527	0.0486
Zm00001d026662	321.233	685.176	1.09285	0.0019
Zm00001d024373	2.50712	5.34244	1.09147	0.0322
Zm00001d018204	12.6896	26.9974	1.08918	0.00315
Zm00001d046402	4.68592	9.96323	1.08828	0.0324
Zm00001d019752	1.19647	2.54375	1.08818	0.02405
Zm00001d046277	8.82699	18.7264	1.08508	0.0024
Zm00001d038650	18.4233	39.0808	1.08492	0.0031
Zm00001d034978	74.5487	158.017	1.08383	0.0013
Zm00001d012886	8.33516	17.6667	1.08375	0.02195
Zm00001d029091	9.53463	20.2034	1.08335	0.0473
Zm00001d029892	5.10081	10.792	1.08117	0.0148
Zm00001d045905	8.17609	17.2964	1.08099	0.0244
Zm00001d044197	0.702241	1.48424	1.07968	0.04645
Zm00001d043382	39.0407	82.4869	1.07918	0.0022
Zm00001d016797	6.12378	12.9346	1.07874	0.0044
Zm00001d013549	2.275	4.80446	1.07851	0.0464
Zm00001d052194	16.1943	34.1887	1.07803	0.0063
Zm00001d029716	124.343	262.374	1.0773	0.00125
Zm00001d022122	2.29781	4.84721	1.07689	0.01755
Zm00001d050293	0.996376	2.10178	1.07685	0.0259
Zm00001d042683	1.54416	3.25388	1.07534	0.02565
Zm00001d010632	24.4229	51.3174	1.07122	0.00495
Zm00001d049326	4.46408	9.37781	1.07089	0.0054
Zm00001d016891	3.78512	7.95075	1.07075	0.00995
Zm00001d031061	1.73061	3.63261	1.06972	0.01645
Zm00001d037221	5.266	11.0494	1.06919	0.01685
Zm00001d052744	6.90211	14.4565	1.06661	0.0069
Zm00001d001799	1.97945	4.14454	1.06611	0.0492
Zm00001d002385	2.6689	5.5826	1.06469	0.04645
Zm00001d022337	4.29257	8.97151	1.06351	0.02995
Zm00001d048100	10.2579	21.433	1.06309	0.0021
Zm00001d044906	23.1301	48.3144	1.06268	0.00505
Zm00001d025612	15.6947	32.7483	1.06114	0.00875
Zm00001d045657	351.347	732.766	1.06046	0.0015
Zm00001d049054	1.49956	3.12633	1.05993	0.04755
Zm00001d047273	1.58763	3.30788	1.05904	0.0252
Zm00001d042786	20.8942	43.5055	1.0581	0.00395
Zm00001d001781	4.88383	10.1639	1.05737	0.00725
Zm00001d031801	4.91249	10.2232	1.05732	0.01975
Zm00001d031636	11.1168	23.1121	1.05591	0.00605
Zm00001d017199	99.8512	207.487	1.05517	0.003
Zm00001d040399	2.69935	5.60093	1.05305	0.02565
Zm00001d021726	1.47069	3.05014	1.05238	0.04025
Zm00001d029140	3.57159	7.40226	1.0514	0.01595
Zm00001d033931	6.51922	13.4903	1.04915	0.01135
Zm00001d036986	3.82585	7.90663	1.04728	0.00475
Zm00001d031937	5.66924	11.715	1.04713	0.0184
Zm00001d005279	6.95003	14.34	1.04495	0.0274
Zm00001d014993	50.0627	103.156	1.04302	0.002
Zm00001d036534	1.52876	3.14243	1.03952	0.0403
Zm00001d050455	12.8273	26.3564	1.03893	0.00615
Zm00001d043157	2.38615	4.8967	1.03713	0.04115
Zm00001d034072	15.7505	32.3203	1.03704	0.0052
Zm00001d042135	2.50382	5.13752	1.03694	0.02425
Zm00001d016200	20.328	41.7085	1.03687	0.0055
Zm00001d008666	0.892973	1.82803	1.0336	0.02465
Zm00001d016285	13.7566	28.1492	1.03297	0.00345
Zm00001d012604	2.21865	4.53858	1.03256	0.03975
Zm00001d016446	139.356	284.737	1.03086	0.0035
Zm00001d009480	37.8412	77.2736	1.03002	0.003
Zm00001d028572	2.24359	4.57707	1.02862	0.0233
Zm00001d007810	11.2362	22.8522	1.02418	0.0235
Zm00001d049282	13.2186	26.8561	1.02268	0.00765
Zm00001d004279	9.92834	20.127	1.01951	0.00705
Zm00001d027900	17.7257	35.921	1.01899	0.00655
Zm00001d004198	29.2984	59.2208	1.01528	0.0043
Zm00001d038806	25.7873	52.0288	1.01265	0.01125
Zm00001d053220	8.6929	17.5309	1.01199	0.00855
Zm00001d016664	23.4354	47.251	1.01166	0.0053
Zm00001d048075	12.6576	25.514	1.01128	0.04325
Zm00001d004753	18.6481	37.5489	1.00974	0.023
Zm00001d019283	166.939	335.993	1.00911	0.0117
Zm00001d026460	7.45285	14.9952	1.00864	0.0064
Zm00001d014513	4.43402	8.9179	1.00809	0.04245
Zm00001d036593	2.9441	5.91981	1.00772	0.0066
Zm00001d021572	14.0556	28.2169	1.00542	0.04505
Zm00001d015778	7.52616	15.1052	1.00506	0.00565
Zm00001d004655	7.77518	15.5539	1.00033	0.02035
Gene_ID	WT_4oC	ZmTIP4;3-OE_4oC	log2(fold_change)	p_value
Zm00001d013163	97.7786	48.8187	-1.00208	0.00445
Zm00001d048901	53.0807	26.4998	-1.00221	0.0062
Zm00001d016896	4.51257	2.25075	-1.00355	0.0247
Zm00001d002623	19.6683	9.80656	-1.00405	0.0056
Zm00001d032532	53.719	26.7553	-1.00561	0.00345
Zm00001d028457	10.6924	5.32017	-1.00704	0.0214
Zm00001d013332	27.3487	13.6033	-1.00751	0.049
Zm00001d013107	20.8776	10.3823	-1.00784	0.01025
Zm00001d032787	6.29817	3.13176	-1.00796	0.04485
Zm00001d022427	25.1212	12.4325	-1.01479	0.0059
Zm00001d024821	7.1859	3.55134	-1.0168	0.02075
Zm00001d040320	1.6994	0.839073	-1.01816	0.0368
Zm00001d052316	222.217	109.701	-1.01839	0.0035
Zm00001d020470	36.2064	17.8678	-1.01888	0.00635
Zm00001d004903	191.086	94.1677	-1.02092	0.0022
Zm00001d037982	14.7641	7.2741	-1.02126	0.00385
Zm00001d029242	18.6354	9.171	-1.0229	0.0189
Zm00001d040183	20.1993	9.92265	-1.02551	0.00695
Zm00001d011735	157.954	77.5562	-1.02619	0.00395
Zm00001d040807	29.3723	14.4216	-1.02622	0.0112
Zm00001d052038	43.8811	21.5267	-1.02748	0.0063
Zm00001d025831	15.069	7.38862	-1.02821	0.00795
Zm00001d039146	3.81724	1.87107	-1.02867	0.04305
Zm00001d008296	4.61346	2.2597	-1.02972	0.0393
Zm00001d026266	2.96867	1.45353	-1.03025	0.04165
Zm00001d048707	120.099	58.7664	-1.03116	0.0024
Zm00001d049494	93.0128	45.4782	-1.03225	0.00225
Zm00001d010790	17.5055	8.55344	-1.03323	0.01025
Zm00001d018356	9.89345	4.83145	-1.03402	0.04335
Zm00001d003793	4.01303	1.95458	-1.03784	0.0354
Zm00001d007124	74.0445	36.0457	-1.03857	0.0073
Zm00001d011753	20.8892	10.1646	-1.0392	0.0146
Zm00001d053015	301.251	146.43	-1.04075	0.00245
Zm00001d013915	4.93245	2.39667	-1.04127	0.02605
Zm00001d010411	78.33	38.0394	-1.04207	0.00395
Zm00001d018790	6.6476	3.22178	-1.04497	0.02765
Zm00001d020961	12.9348	6.26403	-1.0461	0.01305
Zm00001d018895	155.928	75.435	-1.04757	0.00285
Zm00001d012883	17.4428	8.43819	-1.04762	0.0054
Zm00001d046919	28.4542	13.7619	-1.04797	0.00185
Zm00001d009398	10.5021	5.07341	-1.04966	0.02265
Zm00001d023223	12.5487	6.05981	-1.05019	0.0168
Zm00001d026377	8.60551	4.1526	-1.05125	0.0103
Zm00001d038874	3.7447	1.80696	-1.05128	0.0358
Zm00001d010871	1067.38	514.559	-1.05266	0.0033
Zm00001d053202	50.0216	24.1077	-1.05306	0.0019
Zm00001d023462	3.82293	1.84136	-1.05391	0.01785
Zm00001d043274	26.8729	12.9433	-1.05395	0.00275
Zm00001d033624	53.5238	25.7722	-1.05436	0.0261
Zm00001d043365	10.7145	5.14471	-1.0584	0.0075
Zm00001d054015	32.4434	15.5712	-1.05905	0.0096
Zm00001d010210	9.43392	4.52144	-1.06108	0.0082
Zm00001d032669	7.80665	3.7352	-1.06352	0.00615
Zm00001d027537	22.1089	10.5593	-1.0661	0.00325
Zm00001d031892	24.7449	11.7919	-1.06933	0.00795
Zm00001d048979	87.101	41.4148	-1.07254	0.00135
Zm00001d033496	2087.06	989.597	-1.07656	0.00235
Zm00001d015406	18.5835	8.78739	-1.08052	0.014
Zm00001d027729	93.1133	44.0123	-1.08108	0.00165
Zm00001d011562	1.58639	0.749586	-1.08158	0.04645
Zm00001d044443	3.30475	1.56115	-1.08193	0.00565
Zm00001d002000	222.461	104.843	-1.08532	0.00415
Zm00001d047661	8.74772	4.11869	-1.08672	0.0079
Zm00001d018467	89.0942	41.9365	-1.08712	0.0064
Zm00001d011315	0.903194	0.424848	-1.08809	0.0122
Zm00001d017441	96.5004	45.2761	-1.09179	0.00135
Zm00001d053612	0.885194	0.414623	-1.09419	0.03185
Zm00001d032155	54.0322	25.288	-1.09537	0.0018
Zm00001d021123	22.7764	10.6585	-1.09553	0.00715
Zm00001d003311	57.2349	26.763	-1.09665	0.00085
Zm00001d045205	21.2768	9.93689	-1.09841	0.00935
Zm00001d044302	14.7004	6.84976	-1.10173	0.00225
Zm00001d046781	2.1923	1.02148	-1.10179	0.04415
Zm00001d039444	40.5954	18.8994	-1.10297	0.00155
Zm00001d042127	6.19612	2.88448	-1.10305	0.01775
Zm00001d035336	20.8053	9.6742	-1.10474	0.008
Zm00001d034143	15.4221	7.16563	-1.10583	0.00215
Zm00001d004881	73.4052	34.0085	-1.10999	0.0026
Zm00001d016719	47.2553	21.8806	-1.11082	0.0018
Zm00001d029855	81.6438	37.733	-1.11352	0.0015
Zm00001d043336	1.34414	0.62095	-1.11413	0.0488
Zm00001d038764	11.5876	5.35304	-1.11416	0.0067
Zm00001d043989	3.0982	1.42917	-1.11625	0.0184
Zm00001d046530	572.643	263.813	-1.11812	0.0017
Zm00001d031951	14.4213	6.63742	-1.11951	0.007
Zm00001d048532	12.6609	5.81126	-1.12346	0.0038
Zm00001d013470	4.44046	2.0344	-1.1261	0.0217
Zm00001d048178	1.40074	0.64121	-1.12732	0.0427
Zm00001d018220	51.9422	23.7559	-1.12862	0.0034
Zm00001d052066	16.3185	7.45982	-1.12929	0.00775
Zm00001d029233	54.5297	24.9067	-1.13051	0.01765
Zm00001d028576	17.0513	7.77538	-1.1329	0.0018
Zm00001d049640	4.28547	1.95173	-1.1347	0.0258
Zm00001d032893	17.5362	7.9826	-1.13541	0.0087
Zm00001d044024	40.8033	18.5721	-1.13554	0.00075
Zm00001d043621	80.3925	36.5875	-1.13571	0.00165
Zm00001d020670	15.5263	7.05826	-1.13733	0.0057
Zm00001d013654	5.3247	2.41919	-1.13818	0.0049
Zm00001d038732	45.7086	20.7666	-1.1382	0.00225
Zm00001d014756	3.01436	1.36791	-1.13988	0.0313
Zm00001d039607	66.2152	30.044	-1.14009	0.00115
Zm00001d047685	4.94262	2.2286	-1.14914	0.03175
Zm00001d017079	37.2853	16.7527	-1.15421	0.0009
Zm00001d020275	8.75336	3.93034	-1.15518	0.0104
Zm00001d043733	5.38299	2.40716	-1.16108	0.00995
Zm00001d039371	3.10496	1.38568	-1.16398	0.016
Zm00001d018789	1.06736	0.475887	-1.16536	0.0479
Zm00001d008600	37.012	16.4896	-1.16644	0.0011
Zm00001d012482	2.57676	1.14703	-1.16766	0.02015
Zm00001d009106	6.73608	2.99735	-1.16822	0.0412
Zm00001d009146	184.477	81.9777	-1.17014	0.00055
Zm00001d024376	13.8751	6.13388	-1.17763	0.00905
Zm00001d036925	17.754	7.8431	-1.17865	0.00455
Zm00001d045661	7.83097	3.45078	-1.18227	0.00745
Zm00001d039499	112.597	49.5984	-1.1828	0.00045
Zm00001d025943	32.1988	14.181	-1.18304	0.00145
Zm00001d033478	14.1098	6.19539	-1.18743	0.01285
Zm00001d005901	14.3081	6.28046	-1.18789	0.0053
Zm00001d014493	182.068	79.8942	-1.18831	0.0252
Zm00001d001812	21.1739	9.26389	-1.19259	0.0017
Zm00001d020371	15.9752	6.98838	-1.1928	0.00125
Zm00001d020358	12.4859	5.45086	-1.19575	0.00285
Zm00001d006697	55.7918	24.3326	-1.19716	0.00085
Zm00001d013239	1.69161	0.737406	-1.19786	0.0348
Zm00001d050341	8.00211	3.48592	-1.19884	0.02565
Zm00001d018006	1.85606	0.808483	-1.19895	0.0396
Zm00001d021699	8.4829	3.68839	-1.20157	0.0076
Zm00001d029545	5.96272	2.59181	-1.20201	0.0137
Zm00001d010698	20.0285	8.67191	-1.20763	0.0026
Zm00001d006726	1.81813	0.786947	-1.20812	0.04415
Zm00001d012142	14.3187	6.18942	-1.21002	0.00455
Zm00001d039542	118.298	51.0859	-1.21143	0.00045
Zm00001d016942	7.20636	3.10966	-1.21251	0.00705
Zm00001d040466	8.24485	3.55301	-1.21445	0.0026
Zm00001d017249	34.9811	15.0623	-1.21563	0.0007
Zm00001d027387	104.536	44.8945	-1.21939	0.00045
Zm00001d004335	13.6891	5.87633	-1.22004	0.00055
Zm00001d026224	29.8191	12.7856	-1.22172	0.00585
Zm00001d019479	225.761	96.7179	-1.22294	0.00095
Zm00001d023450	1.69945	0.727076	-1.22489	0.03415
Zm00001d037688	4.33299	1.84846	-1.22904	0.0167
Zm00001d005456	1.44781	0.616983	-1.23057	0.0437
Zm00001d033222	37.0638	15.7521	-1.23447	0.0004
Zm00001d009960	14.4066	6.11624	-1.23601	0.00135
Zm00001d020584	124.779	52.9501	-1.23668	0.0421
Zm00001d031666	8.8514	3.7551	-1.23705	0.00775
Zm00001d029258	60.2016	25.5078	-1.23886	0.0005
Zm00001d038280	28.2067	11.9379	-1.24049	0.00065
Zm00001d014804	11.2964	4.78069	-1.24057	0.00175
Zm00001d010822	129.728	54.8363	-1.24229	0.00035
Zm00001d038884	4.07736	1.72263	-1.24303	0.022
Zm00001d007254	1.50219	0.634086	-1.24431	0.01395
Zm00001d042494	68.5316	28.9144	-1.24498	0.0012
Zm00001d003533	67.1273	28.2966	-1.24627	0.00025
Zm00001d014318	4.83609	2.03594	-1.24815	0.02405
Zm00001d046537	1.02421	0.430318	-1.25104	0.04295
Zm00001d027499	4.70579	1.97558	-1.25216	0.0112
Zm00001d026060	14.2187	5.9686	-1.25232	0.0199
Zm00001d044812	2.37234	0.994381	-1.25444	0.0125
Zm00001d006590	2.62598	1.09875	-1.25699	0.0175
Zm00001d023314	402.559	168.293	-1.25822	0.0003
Zm00001d009034	5.04931	2.10863	-1.25978	0.0125
Zm00001d018190	11.9668	4.99028	-1.26185	0.00885
Zm00001d037651	4.80475	2.00211	-1.26294	0.00475
Zm00001d009844	5.98317	2.49171	-1.26377	0.0076
Zm00001d021600	21.8473	9.09354	-1.26454	0.00345
Zm00001d014178	2.95659	1.22878	-1.26671	0.01095
Zm00001d015806	40.1462	16.6802	-1.26713	0.00195
Zm00001d012707	18.9389	7.85203	-1.27022	0.00815
Zm00001d043864	2.48916	1.02881	-1.27468	0.04125
GRMZM5G884912	43.944	18.0692	-1.28213	0.0029
Zm00001d048138	5.06004	2.07519	-1.28591	0.0027
Zm00001d001943	3.38488	1.38548	-1.28872	0.0111
Zm00001d035570	29.2833	11.9843	-1.28893	0.0011
Zm00001d006511	396.149	161.852	-1.29137	0.0005
Zm00001d051461	5.48324	2.23422	-1.29525	0.0055
Zm00001d035783	56.621	23.0656	-1.2956	0.0003
Zm00001d047573	12.3164	5.00913	-1.29795	0.00325
Zm00001d033292	28.4528	11.5664	-1.29863	0.0004
Zm00001d020808	41.524	16.8599	-1.30035	0.0004
Zm00001d020492	10.2345	4.14488	-1.30404	0.00185
Zm00001d048634	30.1017	12.16	-1.3077	0.00035
Zm00001d006137	4.00017	1.61546	-1.30812	0.0089
Zm00001d011657	23.9245	9.66004	-1.30839	0.0014
Zm00001d018749	2.4418	0.984822	-1.31001	0.02755
Zm00001d012738	1.15102	0.462126	-1.31656	0.0492
Zm00001d047104	2.21482	0.888952	-1.31701	0.0173
Zm00001d017886	2.5518	1.02325	-1.31836	0.01555
Zm00001d027365	2.91085	1.16646	-1.3193	0.0165
Zm00001d039650	6.16171	2.46744	-1.32032	0.0019
Zm00001d014728	3.21899	1.28876	-1.32063	0.004
Zm00001d005811	4.30664	1.7241	-1.32072	0.03255
Zm00001d028931	59.2572	23.6397	-1.32578	0.00015
Zm00001d011312	1.34905	0.537902	-1.32653	0.02735
Zm00001d032692	10.6258	4.22126	-1.33183	0.0019
Zm00001d007869	1.57937	0.627263	-1.3322	0.0478
Zm00001d052376	0.737794	0.292979	-1.33242	0.03265
Zm00001d018625	4.66588	1.8518	-1.33322	0.0005
Zm00001d012539	71.9519	28.5464	-1.33373	0.00025
Zm00001d020057	199.334	78.8992	-1.3371	0.0003
Zm00001d027486	35.9929	14.2142	-1.34038	0.0003
Zm00001d043411	21.5527	8.49844	-1.3426	0.00045
Zm00001d005324	17.5382	6.90942	-1.34387	0.0008
Zm00001d052123	6.79662	2.66677	-1.34973	0.0136
Zm00001d053916	2.83511	1.11164	-1.35071	0.01235
Zm00001d034700	1.8616	0.729559	-1.35145	0.0433
Zm00001d053766	1.8614	0.729194	-1.35201	0.02235
Zm00001d043681	1.97906	0.771955	-1.35823	0.03815
Zm00001d041418	21.8937	8.52509	-1.36073	0.00115
Zm00001d024471	47.8765	18.619	-1.36254	0.0011
Zm00001d006683	51.5405	20.0207	-1.36421	5e-05
Zm00001d011073	422.271	163.769	-1.36651	5e-05
Zm00001d042098	6.05219	2.33686	-1.37289	0.009
Zm00001d001165	10.5896	4.06696	-1.38063	0.0213
Zm00001d013641	11.9505	4.58454	-1.38223	0.0036
Zm00001d016160	97.584	37.4322	-1.38237	0.00015
Zm00001d045097	0.591148	0.226091	-1.38662	0.0249
Zm00001d021777	0.898547	0.343195	-1.38856	0.04075
Zm00001d046223	3.70988	1.41448	-1.39111	0.00445
Zm00001d048561	21.3069	8.10726	-1.39403	0.00055
Zm00001d048416	4.33934	1.64904	-1.39585	0.0068
Zm00001d017653	2.59611	0.986315	-1.39623	0.0376
Zm00001d027801	13.0893	4.94694	-1.40378	0.0068
Zm00001d042935	19.2436	7.25403	-1.40752	0.00565
Zm00001d050081	1.24314	0.468191	-1.40882	0.0165
Zm00001d031614	8.99013	3.38522	-1.40909	0.0008
Zm00001d024621	18.2884	6.88041	-1.41036	0.00075
Zm00001d034453	41.0881	15.4363	-1.4124	5e-05
Zm00001d009710	1.55394	0.583022	-1.41431	0.0175
Zm00001d006834	64.9232	24.2959	-1.41802	0.0001
Zm00001d017306	1.67117	0.624833	-1.41931	0.0349
Zm00001d038718	26.7937	9.99803	-1.42218	0.00065
Zm00001d042328	45.3976	16.8674	-1.42837	0.0002
Zm00001d015275	5.20914	1.93352	-1.42981	0.0103
Zm00001d041709	0.868669	0.322432	-1.42981	0.0336
Zm00001d045481	0.532636	0.197112	-1.43413	0.0448
Zm00001d013834	109.797	40.6183	-1.43464	5e-05
Zm00001d022840	3.94587	1.4591	-1.43526	0.0007
Zm00001d026608	15.3158	5.66171	-1.43571	0.0206
Zm00001d028754	44.7066	16.4916	-1.43876	0.0002
Zm00001d033347	36.2458	13.2853	-1.44798	5e-05
Zm00001d004804	5.53171	2.02044	-1.45306	0.00275
Zm00001d010075	9.84802	3.59377	-1.45434	0.0012
Zm00001d022492	22.2915	8.12541	-1.45598	5e-05
Zm00001d021883	1.55262	0.564397	-1.45992	0.01355
Zm00001d029601	11.7406	4.26338	-1.46143	0.01585
Zm00001d046500	8.85846	3.21544	-1.46204	0.00145
Zm00001d027925	39.1464	14.1996	-1.46303	0.00015
Zm00001d018329	0.793176	0.28641	-1.46956	0.02955
Zm00001d038064	4.61003	1.6575	-1.47576	0.0021
Zm00001d035070	6.48664	2.33133	-1.47632	0.0035
Zm00001d010585	13.6607	4.90361	-1.47812	0.0002
GRMZM5G827309	1.08465	0.389092	-1.47904	0.00675
Zm00001d032209	21.8373	7.83253	-1.47925	0.00105
Zm00001d003068	2.50166	0.896296	-1.48084	0.02725
Zm00001d005892	9.31633	3.33417	-1.48243	0.00735
Zm00001d010751	2.25858	0.805274	-1.48786	0.04285
Zm00001d041204	7.39064	2.61555	-1.49859	5e-05
Zm00001d029373	5.61793	1.97917	-1.50514	0.00435
Zm00001d018719	15.0379	5.29657	-1.50547	0.0001
GRMZM5G881135	156.779	55.0187	-1.51074	0.00225
Zm00001d021205	14.756	5.13675	-1.52237	0.00215
Zm00001d034461	43.7103	15.2042	-1.5235	5e-05
Zm00001d044383	5.69268	1.97649	-1.52617	0.00565
Zm00001d028229	3.93504	1.36392	-1.52862	0.00205
Zm00001d029099	13.9616	4.7856	-1.5447	0.00165
Zm00001d038963	1.56446	0.532842	-1.55388	0.02365
Zm00001d012953	26.8901	9.15441	-1.55453	5e-05
Zm00001d046300	70.3535	23.7817	-1.56477	0.0001
Zm00001d044773	9.4578	3.18657	-1.5695	0.0014
Zm00001d035303	22.6177	7.61943	-1.5697	0.0002
Zm00001d002333	6.03102	2.02991	-1.57098	0.00045
Zm00001d023994	21.1054	7.03255	-1.58549	0.00015
Zm00001d025099	167.138	55.537	-1.58952	5e-05
Zm00001d034463	1.55576	0.516671	-1.5903	0.00965
Zm00001d048669	33.1781	11.0071	-1.5918	5e-05
Zm00001d012641	4.6035	1.52575	-1.59321	0.00755
Zm00001d035263	2.19512	0.72738	-1.59352	0.0088
Zm00001d014996	4.9532	1.63822	-1.59623	0.0005
Zm00001d032945	1.05763	0.348449	-1.60182	0.03625
Zm00001d042909	64.1665	21.0781	-1.60607	5e-05
Zm00001d016974	2.43122	0.798579	-1.60617	0.0194
Zm00001d032858	0.464418	0.15226	-1.60889	0.04205
Zm00001d040188	1.67343	0.547985	-1.6106	0.01745
Zm00001d014957	1.84433	0.60371	-1.61117	0.03555
Zm00001d032438	48.6495	15.917	-1.61186	5e-05
Zm00001d020495	9.29612	3.03978	-1.61266	0.0034
Zm00001d042856	2.68377	0.876905	-1.61377	0.04135
Zm00001d027710	8.77907	2.8665	-1.61478	0.00115
Zm00001d052937	3.53322	1.15306	-1.61551	0.00205
Zm00001d031796	15.824	5.16379	-1.61561	0.00215
Zm00001d008772	1.72464	0.561414	-1.61916	0.01935
Zm00001d051875	1.64434	0.534454	-1.62137	0.0033
Zm00001d018191	17.4009	5.6545	-1.62169	0.00225
Zm00001d050195	15.5498	5.0191	-1.63139	0.00055
Zm00001d042758	3.5937	1.15788	-1.63398	0.00785
Zm00001d028154	41.522	13.3703	-1.63484	5e-05
Zm00001d026191	14.6454	4.70081	-1.63946	0.002
Zm00001d007264	1.86417	0.595805	-1.64562	0.0281
Zm00001d018677	2.54426	0.813068	-1.6458	0.0148
Zm00001d013547	64.2658	20.5346	-1.64599	5e-05
Zm00001d016885	2.6016	0.829837	-1.6485	0.01085
Zm00001d014146	4.70072	1.49783	-1.65001	0.0363
Zm00001d026465	15.0551	4.68591	-1.68385	0.00675
Zm00001d017702	1.56203	0.485056	-1.6872	0.0226
Zm00001d035467	1.00815	0.312158	-1.69136	0.02055
Zm00001d032806	0.951654	0.294614	-1.69161	0.02825
Zm00001d018414	11.2447	3.47912	-1.69245	0.00115
Zm00001d033957	12.703	3.92832	-1.69318	5e-05
Zm00001d018407	4.71281	1.45088	-1.69966	0.006
Zm00001d036739	0.65612	0.199653	-1.71646	0.03065
Zm00001d043444	39.6824	12.0544	-1.71894	5e-05
Zm00001d051629	0.705916	0.214377	-1.71935	0.01775
Zm00001d004380	227.709	69.1508	-1.71937	5e-05
GRMZM5G827951	2.37018	0.717895	-1.72315	0.02345
Zm00001d047618	94.4968	28.6194	-1.72327	5e-05
Zm00001d043243	1.45452	0.439928	-1.7252	0.03555
Zm00001d007843	0.697811	0.210056	-1.73206	0.0422
Zm00001d012602	2.21255	0.664982	-1.73433	0.0239
Zm00001d003019	4.25232	1.27532	-1.73739	0.0003
Zm00001d044762	4.40913	1.31433	-1.74616	0.0016
Zm00001d003180	0.531116	0.157736	-1.75151	0.047
GRMZM5G804358	8.13305	2.41374	-1.75253	0.02545
Zm00001d032046	217.942	64.4329	-1.75808	5e-05
Zm00001d032620	7.0365	2.07777	-1.75982	0.00495
Zm00001d027816	1.82531	0.535298	-1.76973	0.02305
Zm00001d017002	5.84409	1.70028	-1.7812	0.02585
Zm00001d022229	71.7194	20.8165	-1.78463	5e-05
Zm00001d049002	1.3564	0.392777	-1.788	0.0412
Zm00001d004435	1.58698	0.455925	-1.79941	0.043
Zm00001d008749	6.56321	1.8766	-1.80628	0.00325
GRMZM5G867512	5.37675	1.52958	-1.8136	0.00045
Zm00001d013021	4.43228	1.24577	-1.83102	0.00895
Zm00001d036675	2.95168	0.822054	-1.84423	0.0036
Zm00001d040158	6.74302	1.86889	-1.85121	0.00275
Zm00001d011654	26.0521	7.21728	-1.85188	5e-05
Zm00001d022315	1.16463	0.322465	-1.85266	0.01005
Zm00001d034674	3.8687	1.06922	-1.85529	0.0018
Zm00001d024528	2.81622	0.776502	-1.8587	0.00705
Zm00001d013689	5.53622	1.52387	-1.86116	0.0004
Zm00001d022608	5.3036	1.45052	-1.8704	0.008
Zm00001d008250	2.3787	0.649671	-1.87239	0.00795
Zm00001d046866	1.23657	0.335044	-1.88392	0.0335
Zm00001d037327	0.922248	0.24885	-1.88988	0.0408
Zm00001d031653	32.0139	8.63396	-1.8906	5e-05
Zm00001d031074	1.15242	0.310006	-1.8943	0.0029
Zm00001d044387	0.471439	0.126379	-1.89931	0.0417
Zm00001d053626	73.7504	19.7263	-1.90253	5e-05
Zm00001d014945	2.47412	0.660885	-1.90445	0.0291
Zm00001d022496	2.27954	0.608486	-1.90544	0.00695
Zm00001d028693	62.4673	16.6159	-1.91054	5e-05
Zm00001d047877	4.6005	1.21881	-1.91632	0.0045
Zm00001d043741	24.0967	6.3755	-1.91823	5e-05
Zm00001d031449	30.7088	8.11519	-1.91995	5e-05
Zm00001d037397	1.08033	0.28529	-1.92098	0.03115
Zm00001d043752	91.6723	24.0794	-1.92868	5e-05
Zm00001d025699	0.848842	0.218323	-1.95903	0.04425
Zm00001d052543	1.83936	0.473018	-1.95924	0.00095
Zm00001d023390	2.01367	0.514165	-1.96953	0.00515
Zm00001d031948	0.476307	0.121102	-1.97567	0.01625
Zm00001d034551	1.35266	0.343842	-1.97598	0.0006
Zm00001d042016	5.06811	1.28682	-1.97764	0.0114
Zm00001d046834	3.85388	0.977295	-1.97945	0.0153
Zm00001d029460	2.98313	0.752142	-1.98775	0.03705
Zm00001d051887	15.0392	3.78039	-1.99212	5e-05
Zm00001d041964	1.48618	0.373479	-1.99251	0.01305
Zm00001d040390	4.03846	1.01119	-1.99776	0.00605
Zm00001d008524	2.46241	0.615344	-2.00061	0.0445
Zm00001d027988	40.882	10.2137	-2.00096	0.005
Zm00001d052981	2.27133	0.566888	-2.0024	0.00145
Zm00001d021168	6.23483	1.55548	-2.00299	0.0009
Zm00001d052530	37.6558	9.3759	-2.00584	5e-05
Zm00001d021497	1.14989	0.285093	-2.01199	0.0212
Zm00001d020006	0.648368	0.158822	-2.0294	0.03365
Zm00001d032291	54.7714	13.2794	-2.04423	5e-05
Zm00001d049660	5.21416	1.2467	-2.06432	0.0019
Zm00001d014755	7.3228	1.74564	-2.06864	0.0002
Zm00001d008570	1.61444	0.38004	-2.08681	0.0105
Zm00001d026657	16.8725	3.92849	-2.10263	5e-05
Zm00001d016269	26.9305	6.21481	-2.11546	0.0002
GRMZM5G884538	33.5188	7.70597	-2.12092	5e-05
Zm00001d003499	2.04213	0.466104	-2.13135	0.0123
Zm00001d052385	1.00245	0.226463	-2.14619	0.01
Zm00001d028401	0.830868	0.184692	-2.1695	0.0184
Zm00001d018065	8.21556	1.78687	-2.20092	0.0008
Zm00001d044967	3.14544	0.679548	-2.21062	0.0023
Zm00001d048347	1.36578	0.289483	-2.23818	0.03015
Zm00001d048268	14.2466	3.01692	-2.23947	0.00195
Zm00001d047698	9.64787	2.0325	-2.24695	0.0006
Zm00001d037513	46.9336	9.85908	-2.2511	5e-05
Zm00001d027957	8.6931	1.81952	-2.25631	0.001
Zm00001d044010	1.26448	0.259956	-2.28221	0.03675
Zm00001d052139	4.57294	0.92182	-2.31057	5e-05
Zm00001d024522	21.9714	4.42841	-2.31077	5e-05
Zm00001d042861	0.65446	0.131375	-2.31661	0.02165
Zm00001d008525	2.53521	0.508103	-2.31891	0.01295
GRMZM5G890451	29.1471	5.74133	-2.3439	0.0017
Zm00001d028004	1.29555	0.254603	-2.34724	0.0047
Zm00001d005003	1.84356	0.353402	-2.38311	0.01525
Zm00001d012505	4.04306	0.765519	-2.40094	0.00525
Zm00001d010232	0.573799	0.104605	-2.4556	0.02705
Zm00001d005878	370.578	65.7999	-2.49362	0.0029
Zm00001d035236	6.20372	1.08024	-2.52178	0.0002
Zm00001d005867	4.09268	0.711271	-2.52457	0.0106
Zm00001d002739	2.28633	0.395433	-2.53153	5e-05
Zm00001d031875	85.7312	14.7855	-2.53564	5e-05
Zm00001d017598	10.4538	1.79596	-2.5412	5e-05
Zm00001d002051	59.3788	10.0427	-2.5638	5e-05
Zm00001d043135	6.44381	1.0738	-2.58519	5e-05
Zm00001d019605	22.338	3.72106	-2.58571	5e-05
Zm00001d037743	2.37319	0.394055	-2.59036	0.03935
Zm00001d042099	2.6774	0.444246	-2.5914	0.0232
Zm00001d044171	2.76998	0.450294	-2.62094	0.0018
Zm00001d044541	23.0833	3.73461	-2.62782	5e-05
Zm00001d043740	13.9134	2.23323	-2.63927	5e-05
Zm00001d026348	46.2054	7.35353	-2.65155	5e-05
Zm00001d011734	372.308	57.6327	-2.69154	5e-05
Zm00001d038717	7.2431	1.09927	-2.72006	0.00075
Zm00001d011655	8.60057	1.30116	-2.72464	5e-05
Zm00001d043742	1.00166	0.150647	-2.73316	0.041
Zm00001d015811	6.01228	0.900214	-2.73957	0.0053
Zm00001d013231	0.923676	0.135862	-2.76524	0.049
Zm00001d029686	0.55757	0.0751775	-2.89078	0.04145
Zm00001d012520	3.9579	0.488219	-3.01914	0.0364
Zm00001d011378	0.50346	0.0612427	-3.03927	0.04795
Zm00001d049554	116.024	14.0953	-3.04113	5e-05
Zm00001d020610	22.7074	2.66732	-3.0897	0.00015
GRMZM5G889036	7.77058	0.900361	-3.10945	0.00685
Zm00001d033136	292.164	27.3383	-3.41778	5e-05
Zm00001d016306	2.25817	0.208531	-3.43682	0.0059
Zm00001d028367	16.4374	1.46692	-3.48611	5e-05
Zm00001d010459	2.47329	0.213532	-3.5339	0.00405
Zm00001d016588	386.509	26.9623	-3.84148	5e-05
Zm00001d013844	1.15559	0.0772834	-3.90233	0.02575
Zm00001d011656	11.5989	0.771315	-3.91053	5e-05
Zm00001d023402	5.64516	0.313661	-4.16974	0.00015
Zm00001d020968	17.7349	0.580627	-4.93283	0.00215
Zm00001d032084	238.015	6.36538	-5.22467	5e-05
Zm00001d037886	4.61388	0.115562	-5.31925	0.0002
Zm00001d051156	168.105	1.74854	-6.58707	5e-05
Zm00001d017270	171.299	1.61292	-6.73069	5e-05
