# Supplementary material for: Genetic variation in the aquaporin TONOPLAST INTRINSIC PROTEIN 4;3 modulates maize cold tolerance
Source: Plant Biotechnol J. 2024 Jul 18;22(11):3037–50. doi: 10.1111/pbi.14426 (PMC11500999; doi:10.1111/pbi.14426)
Supplement: Supplementary file 6 — Table S5 Primers used in this study. [file PBI-22-3037-s001.xlsx]

## Sheet: Sheet1
Supplementary Table 5. Primers used in this study.
Primers for quantitative real-time PCR.
Primer name	Primer sequence (5'-3')
ZmTIP4;3-F	TTCGTCTTCATCGGCGTCGGAGC
ZmTIP4;3-R	AGGAGCGGAACAGCGTGACGT
ZmDREB1.7-F	ATGGACTTGGACTTGTACTATGCC
ZmDREB1.7-R	CTTGCTAGTAGCTCCAGAGCGC
ZmDREB1.2-F	CACGCTTCACAGCAGCCAGCAC
ZmDREB1.2-R	AGAGCAGCAGAGCGGCTTGTC
ZmUBI-F	TGGTTGTGGCTTCGTTGGTT
ZmUBI-R	GCTGCAGAAGAGTTTTGGGTACA
ZmDREB1.5-F	ACGTGTTCGATAACATGAGCTG
ZmDREB1.5-R	ATTTGGCATGGGGAGCCAACTGG
Zmprx17-F	ATGGGCATTCGAGGATTGTCCGC
Zmprx17-R	CGG CTG GGT TGG ACG TTT GG
Zmprx60-F	ATGTCGAACCAGGCCTCCGAGAAGG
Zmprx60-R	CGTCAGCTTCACCGAGTCGC
Zmprx12-F	GCACATCGCATCATCGATGGTGTTG
Zmprx12-R	GACGAAGCAGTCGTGGAACTGGA
ZmTIP2;1-F	ACTCCTTCAGCGCCACCTCCAT
ZmTIP2;1-R	AGGTGGCCGCCCGAGATGTT
ZmTIP3;2-F	GAGTACCTGCTTATCCCGCC
ZmTIP3;2-R	CCTGATTAACCGTGTCCAACG
Primers for genotyping
Primer name	Primer sequence (5'-3')
ZmTIP4;3-CRISPR-F	AGCTTGCTTGCTCTCTAACACG
ZmTIP4;3-CRISPR-R	GTACTCTGATTGAGAAACCGATCG
Primers for construction of transgenic overexpression plants
Primer name	Primer sequence (5'-3')
ZmTIP4;3-CDS-F	ATGGGGAAGCTGACGCTGGGGC
ZmTIP4;3-CDS-R	TGGGTCCTGCTGGGGCAGAAG
Primer for transient transactivation assays
Primer name	Primer sequence (5'-3')
SalI-ZmTIP4;3-LUC-F	CCCCCTCGAGGTCGACAGAGCAACCATGCAAAGTTTG
SalI-ZmTIP4;3-LUC-R	TATCGATACCGTCGACGCATCGAGCCGTACTTAT
Primer for subcellular localization assays
Primer name	Primer sequence (5'-3')
KpnI-ZmTIP4;3-GFP-F	ATACTAGTGGATCCGGTACCATGGGGAAGCTGACGCTGGGGC
KpnI-ZmTIP4;3-GFP-R	CCCTTGCTCACCATGGTACCTGGGTCCTGCTGGGGCAGAAG
